# Supplementary material for: Assessing Depression Related Severity and Functional Impairment: The Overall Depression Severity and Impairment Scale (ODSIS)
Source: PLoS One. 2015 Apr 13;10(4):e0122969. doi: 10.1371/journal.pone.0122969 (PMC4395441; doi:10.1371/journal.pone.0122969)
Supplement: S1 Dataset — (XLSX) [file pone.0122969.s001.xlsx]

## Sheet: DataSet
SEX	AGE	HOUSEHOLD INCOME	PERSONAL INCOME	LIVING AREA	MARITAL STATUS	PRESENCE/ABSENCE OF CHILD	NUMBER OF PSYCHIATRIC DISORDER	DIAGNOSIS	MDD DIAGNOSIS USING PHQ-9	MDD	PD	SAD	OCD	OTHER MENTAL DISORDER	CLINICAL HISTORY	Odsis1	Odsis2	Odsis3	Odsis4	Odsis5	Time1ODSIS	Time2ODSIS	CES-D	PHQ-9	K6	SDS	STAI	GAD-7	EPQR-N	SWLS	SUP
1	57	3	2	5	2	2	3	12	0	1	1	0	1	0	1	4	4	4	3	3	18	7	38	22	24	6	67	19	12	20	4
1	47	10	4	2	1	1	2	7	1	1	0	0	1	0	1	4	4	4	2	4	18	15	42	24	23	10	68	21	11	6	12
2	37	2	1	5	2	2	0	18	0	0	0	0	0	0	1	1	2	1	1	1	6	#NULL!	21	9	13	4	61	9	12	10	6
1	52	1	1	3	1	1	1	1	0	1	0	0	0	0	1	4	2	0	2	2	10	#NULL!	39	16	18	6	63	14	12	5	4
1	58	#NULL!	#NULL!	3	2	2	0	17	0	0	0	0	0	0	0	0	0	0	0	0	0	0	10	2	6	0	52	2	7	18	16
2	48	2	1	3	2	1	1	2	0	0	1	0	0	0	0	0	0	0	0	0	0	0	9	5	7	3	40	1	5	18	11
1	42	10	10	3	1	1	2	1	0	1	0	0	0	1	1	2	2	1	2	2	9	12	37	15	15	8	59	11	12	19	17
1	46	4	4	3	1	1	4	13	1	1	0	1	1	1	1	4	4	4	4	4	20	#NULL!	48	25	24	12	77	21	11	11	11
2	50	3	1	2	2	2	0	17	0	0	0	0	0	0	0	0	0	0	0	0	0	#NULL!	3	0	8	0	43	0	1	17	19
1	50	4	4	6	2	1	2	6	0	1	0	1	0	0	1	2	2	1	1	0	6	10	17	10	15	3	61	10	10	13	26
2	51	4	1	7	2	2	1	2	0	0	1	0	0	0	1	0	0	0	0	0	0	0	8	1	6	0	39	1	3	11	6
1	50	1	1	3	1	1	1	1	1	1	0	0	0	0	1	3	4	4	4	3	18	14	29	23	21	10	68	18	11	12	12
1	48	3	3	8	1	1	0	17	0	0	0	0	0	0	0	0	0	0	0	0	0	#NULL!	12	1	9	0	48	0	4	15	18
1	46	4	3	2	1	1	0	17	0	0	0	0	0	0	0	0	0	0	0	0	0	0	3	3	6	0	31	0	1	21	21
2	37	2	1	7	2	2	1	3	0	0	0	1	0	0	1	0	0	0	0	0	0	#NULL!	12	5	11	0	51	4	10	19	20
1	38	1	1	3	1	1	2	7	0	1	0	0	1	0	1	1	1	1	1	0	4	#NULL!	13	4	12	2	61	3	11	5	28
1	53	10	1	3	1	1	3	5	0	1	1	0	0	1	1	1	2	1	3	3	10	12	17	8	12	8	52	11	3	5	16
2	45	3	1	2	2	2	1	2	0	0	1	0	0	0	1	0	0	0	0	0	0	#NULL!	15	4	7	0	41	1	2	13	14
2	39	3	2	4	2	2	0	18	0	0	0	0	0	0	1	0	0	0	0	0	0	0	8	6	10	0	48	4	8	24	12
1	44	5	5	5	1	1	0	17	0	0	0	0	0	0	0	0	0	0	0	0	0	0	2	0	6	0	29	0	2	26	18
1	53	6	6	3	2	2	1	2	1	0	1	0	0	0	1	0	0	0	0	0	0	#NULL!	33	15	24	6	65	21	12	5	4
1	44	4	4	3	2	2	0	17	0	0	0	0	0	0	0	1	1	0	0	0	2	5	11	2	9	1	45	0	9	12	7
1	43	4	4	5	2	2	3	8	0	0	1	1	0	1	1	0	0	0	0	0	0	6	14	5	11	3	52	15	10	14	9
1	57	1	1	3	1	1	1	16	0	0	0	0	0	1	1	0	0	0	0	0	0	10	51	18	15	11	56	17	10	6	11
1	43	1	1	5	1	1	2	1	0	1	0	0	0	1	1	1	1	3	2	2	9	15	27	12	13	11	65	8	10	8	16
2	42	3	10	4	2	2	1	16	0	0	0	0	0	1	1	0	1	0	0	0	1	#NULL!	35	18	17	6	51	20	11	16	7
1	56	8	8	6	1	1	0	17	0	0	0	0	0	0	0	0	0	0	0	0	0	0	13	0	7	1	41	1	0	6	4
2	48	3	1	3	2	2	4	12	0	1	1	0	1	1	1	2	3	3	3	3	14	10	24	12	21	10	74	13	12	5	13
1	37	3	1	3	1	1	0	17	1	0	0	0	0	0	0	3	2	3	2	2	12	#NULL!	34	18	16	6	59	4	7	5	18
2	50	3	3	3	1	2	0	18	0	0	0	0	0	0	1	3	1	1	0	0	5	#NULL!	19	14	13	2	51	8	5	8	12
2	42	4	4	3	1	1	0	17	0	0	0	0	0	0	0	0	0	0	0	0	0	0	7	1	6	0	30	0	5	30	20
2	54	3	1	1	2	2	0	17	0	0	0	0	0	0	0	0	0	0	0	0	0	1	22	5	7	0	46	7	7	18	15
1	50	1	1	3	2	2	1	1	0	1	0	0	0	0	1	4	3	4	3	3	17	15	36	18	19	9	71	17	11	10	12
1	54	1	1	1	1	1	2	1	0	1	0	0	0	1	1	3	3	4	4	3	17	7	29	13	14	8	59	3	5	5	19
2	38	#NULL!	#NULL!	4	1	1	0	18	0	0	0	0	0	0	1	0	1	0	0	0	1	#NULL!	22	5	9	4	68	5	9	8	16
1	51	2	1	1	2	1	1	1	0	1	0	0	0	0	1	0	0	0	0	0	0	2	11	5	12	0	66	4	7	5	22
1	55	1	1	5	2	2	2	8	0	0	1	1	0	0	0	0	0	0	0	0	0	3	8	1	8	0	52	3	7	19	22
2	45	1	1	5	1	1	2	5	1	1	1	0	0	0	1	4	4	4	4	4	20	#NULL!	48	24	23	12	80	21	12	5	15
1	44	4	4	3	1	1	2	1	0	1	0	0	0	1	1	2	1	3	1	1	8	9	19	14	19	4	62	11	12	15	17
2	46	2	2	3	1	1	1	1	0	1	0	0	0	0	1	3	4	4	4	4	19	#NULL!	52	19	24	12	66	14	12	9	6
1	51	2	2	8	2	2	1	2	0	0	1	0	0	0	1	0	0	0	0	0	0	#NULL!	12	5	6	4	44	4	10	12	14
1	50	8	6	5	2	2	1	1	0	1	0	0	0	0	1	1	1	0	0	1	3	4	9	4	11	3	50	0	10	26	19
2	47	10	1	8	1	1	2	3	0	0	0	1	0	1	1	4	2	3	2	2	13	5	32	14	15	4	59	11	10	22	9
1	56	1	1	2	2	2	1	2	0	0	1	0	0	0	0	1	1	1	1	1	5	10	33	14	12	6	60	12	12	20	14
1	52	4	4	5	2	2	1	4	0	0	0	0	1	0	1	0	0	0	0	0	0	#NULL!	1	1	6	0	37	2	7	30	24
1	51	1	1	4	2	1	1	16	0	0	0	0	0	1	1	1	1	1	2	2	7	#NULL!	23	15	14	5	54	5	9	14	14
1	52	4	3	5	2	2	0	17	0	0	0	0	0	0	0	1	1	1	1	1	5	0	18	9	12	3	48	6	6	5	16
2	57	2	2	3	1	1	3	8	0	0	1	1	0	1	1	3	3	3	3	3	15	11	47	16	17	4	63	13	10	9	18
2	41	4	1	3	1	1	1	16	0	0	0	0	0	1	1	2	2	2	2	2	10	5	41	18	16	5	68	12	11	9	18
2	44	4	2	3	2	2	4	11	0	1	1	1	0	1	1	4	3	3	3	2	15	#NULL!	29	14	13	8	60	11	9	6	20
2	49	2	1	2	1	1	0	18	0	0	0	0	0	0	1	0	0	0	0	0	0	0	15	6	11	0	52	1	6	10	14
1	59	1	1	3	1	1	1	3	0	0	0	1	0	0	1	0	0	0	0	0	0	3	15	13	14	1	67	11	12	8	13
1	58	4	4	4	1	1	0	18	1	0	0	0	0	0	1	2	0	1	0	0	3	6	27	19	18	0	59	10	10	23	18
1	46	5	4	5	1	1	1	1	0	1	0	0	0	0	1	0	1	4	1	0	6	9	40	16	18	6	57	12	10	13	20
1	59	5	5	6	2	2	2	5	0	1	1	0	0	0	1	3	2	2	3	2	12	#NULL!	26	11	15	6	56	11	11	14	16
1	54	4	4	1	2	2	4	13	0	1	0	1	1	1	1	2	2	2	2	2	10	#NULL!	20	9	12	3	48	13	9	18	21
1	43	1	1	3	1	1	1	16	0	0	0	0	0	1	1	1	1	4	2	2	10	#NULL!	41	14	19	9	66	13	7	5	21
1	60	4	4	4	1	1	0	17	0	0	0	0	0	0	0	0	0	0	0	0	0	5	11	1	13	0	58	1	10	16	16
1	54	4	4	5	2	2	1	2	0	0	1	0	0	0	1	0	0	0	0	0	0	5	21	10	15	5	63	12	11	6	13
1	42	4	4	3	2	2	2	7	0	1	0	0	1	0	1	2	1	1	2	1	7	#NULL!	9	7	6	5	45	0	1	10	18
1	42	1	1	2	1	1	3	14	1	0	1	1	1	0	1	4	3	4	3	3	17	8	38	17	24	12	69	13	11	8	16
2	53	1	1	3	1	2	5	15	1	1	1	1	1	1	1	4	4	4	4	4	20	#NULL!	49	27	24	12	77	21	11	6	12
2	60	4	2	3	2	2	0	18	0	0	0	0	0	0	1	2	1	1	0	1	5	7	22	6	13	5	58	16	11	17	14
1	54	2	1	4	1	1	1	1	0	1	0	0	0	0	1	3	3	3	3	3	15	14	29	12	24	9	67	13	12	10	8
2	41	1	1	5	1	1	0	18	0	0	0	0	0	0	1	0	1	0	0	0	1	3	19	8	15	0	62	8	10	9	13
2	42	2	1	3	2	1	1	2	0	0	1	0	0	0	1	0	0	0	0	0	0	#NULL!	3	5	6	0	27	0	1	21	15
2	41	#NULL!	#NULL!	3	1	1	0	17	0	0	0	0	0	0	0	0	0	0	0	0	0	0	6	0	6	0	36	0	1	21	16
1	63	2	1	3	2	2	3	5	1	1	1	0	0	1	1	3	3	4	3	3	16	20	38	24	24	10	65	15	11	5	26
1	44	2	2	2	2	1	1	1	0	1	0	0	0	0	1	4	3	3	3	4	17	17	42	18	16	9	64	13	11	7	14
1	49	10	1	1	1	1	2	6	0	1	0	1	0	0	1	1	1	1	1	1	5	10	20	13	14	4	58	4	7	12	17
2	64	1	1	5	1	2	0	17	0	0	0	0	0	0	0	1	1	1	1	1	5	#NULL!	15	9	18	3	66	7	8	9	20
1	53	5	5	3	2	2	1	1	0	1	0	0	0	0	1	0	0	0	0	0	0	0	14	1	7	0	33	0	2	26	22
1	51	7	5	3	2	2	5	15	0	1	1	1	1	1	1	0	0	0	0	0	0	#NULL!	3	4	6	0	41	0	3	8	14
2	46	5	10	3	2	2	0	17	0	0	0	0	0	0	0	0	0	0	0	0	0	0	13	3	11	0	45	0	0	20	16
1	50	4	4	3	2	1	5	15	0	1	1	1	1	1	1	2	2	2	2	2	10	#NULL!	12	9	12	6	49	7	12	20	16
1	36	6	2	6	1	1	1	2	0	0	1	0	0	0	1	1	1	1	2	1	6	11	18	11	18	3	56	14	9	17	14
1	42	3	3	3	1	1	2	1	0	1	0	0	0	1	1	4	4	2	4	4	18	19	28	10	14	3	67	6	7	9	6
1	51	7	7	4	2	2	1	1	0	1	0	0	0	0	1	0	0	0	0	0	0	6	4	0	7	0	46	1	8	18	17
1	56	1	1	3	1	1	4	14	0	0	1	1	1	1	1	3	3	3	3	3	15	13	36	10	24	10	60	13	12	9	19
1	43	3	3	4	1	1	1	16	0	0	0	0	0	1	1	0	0	0	0	0	0	3	19	7	8	4	49	5	6	29	15
2	35	2	2	3	1	1	2	1	0	1	0	0	0	1	1	3	2	3	3	1	12	8	35	14	17	5	59	5	8	7	18
1	38	3	3	5	2	2	0	17	0	0	0	0	0	0	0	1	0	0	0	0	1	#NULL!	13	8	6	3	44	0	3	5	21
2	51	6	3	5	2	1	1	2	0	0	1	0	0	0	1	0	0	0	0	0	0	2	9	4	6	0	35	2	4	12	16
1	71	2	2	3	2	2	0	17	0	0	0	0	0	0	0	0	0	0	0	0	0	1	8	1	6	0	29	0	1	27	20
1	54	2	2	3	1	1	0	17	0	0	0	0	0	0	0	0	0	0	0	0	0	#NULL!	4	0	6	0	29	0	1	12	15
2	48	2	1	8	2	1	0	17	0	0	0	0	0	0	0	0	0	0	0	0	0	#NULL!	12	5	9	2	41	3	9	27	7
2	37	1	1	4	1	1	0	17	0	0	0	0	0	0	0	2	2	1	2	2	9	#NULL!	30	9	12	2	52	11	12	15	13
2	43	3	1	4	2	2	1	1	0	1	0	0	0	0	1	0	0	0	0	0	0	#NULL!	20	6	12	0	56	4	8	13	26
2	27	2	1	5	1	1	3	5	0	1	1	0	0	1	1	2	2	2	1	1	8	11	26	17	11	3	64	7	9	13	22
2	39	#NULL!	#NULL!	1	2	1	0	18	0	0	0	0	0	0	1	1	1	1	1	1	5	#NULL!	20	9	14	3	56	13	12	5	22
1	66	2	2	7	1	1	2	5	0	1	1	0	0	0	0	3	2	2	2	2	11	#NULL!	45	17	12	8	49	10	12	20	17
2	47	2	1	4	1	1	0	17	0	0	0	0	0	0	0	1	1	2	0	2	6	#NULL!	24	8	16	8	51	7	6	14	20
1	48	2	2	5	2	2	5	15	1	1	1	1	1	1	1	4	3	3	3	3	16	17	46	23	24	6	65	20	10	6	16
2	39	2	2	8	1	1	0	17	0	0	0	0	0	0	0	0	0	0	0	0	0	#NULL!	6	0	6	0	37	0	1	18	22
2	41	4	1	5	2	2	1	16	1	0	0	0	0	1	1	3	3	3	3	3	15	#NULL!	44	25	23	12	76	20	12	11	20
1	57	9	7	4	2	2	0	17	0	0	0	0	0	0	0	0	0	0	0	0	0	#NULL!	12	0	6	0	34	0	0	17	16
1	57	#NULL!	#NULL!	5	1	1	0	18	0	0	0	0	0	0	1	0	0	0	0	0	0	#NULL!	5	7	7	0	36	1	6	10	16
1	39	3	3	3	1	1	1	1	0	1	0	0	0	0	1	2	2	2	3	3	12	11	42	16	18	9	59	6	12	15	12
2	37	10	2	2	1	1	1	1	0	1	0	0	0	0	1	3	4	3	4	3	17	18	38	14	21	9	70	10	10	31	18
2	34	2	1	5	1	1	4	12	0	1	1	0	1	1	1	3	1	3	1	1	9	#NULL!	19	16	17	6	64	6	8	5	14
2	38	10	10	3	1	1	2	7	0	1	0	0	1	0	1	0	0	0	0	0	0	16	39	0	6	0	50	6	0	15	16
2	49	5	1	5	2	2	0	17	0	0	0	0	0	0	0	0	0	0	0	0	0	#NULL!	8	0	6	0	35	0	1	20	16
1	43	3	3	3	2	2	1	1	1	1	0	0	0	0	1	4	3	3	2	2	14	#NULL!	48	25	22	1	67	15	11	5	8
1	39	2	1	5	1	1	0	18	0	0	0	0	0	0	1	2	2	2	2	2	10	10	27	17	13	5	46	11	1	27	16
2	46	1	1	4	2	1	2	7	0	1	0	0	1	0	1	1	1	0	1	1	4	2	16	10	11	2	47	6	7	26	17
2	46	4	1	3	2	1	1	1	0	1	0	0	0	0	1	1	1	1	0	0	3	4	10	5	6	1	35	2	8	21	17
1	48	2	1	1	2	2	1	1	0	1	0	0	0	0	1	0	0	0	0	0	0	5	13	10	12	0	48	7	11	20	16
2	51	2	1	3	1	2	2	2	0	0	1	0	0	1	1	3	2	3	2	2	12	#NULL!	51	23	18	6	76	15	12	5	4
2	36	6	1	6	2	2	1	1	0	1	0	0	0	0	1	1	1	1	1	1	5	15	30	13	14	3	61	11	12	12	15
1	59	2	2	5	2	2	1	16	0	0	0	0	0	1	1	2	1	2	2	1	8	#NULL!	24	8	15	4	56	8	11	17	15
1	50	2	1	5	1	1	2	4	0	0	0	0	1	1	1	0	1	0	0	0	1	#NULL!	6	1	9	1	47	5	3	5	16
1	37	2	2	5	2	2	0	17	0	0	0	0	0	0	0	0	0	0	0	0	0	#NULL!	18	0	14	0	46	2	6	20	20
1	49	2	1	3	2	1	0	18	0	0	0	0	0	0	1	2	1	3	2	0	8	#NULL!	19	10	14	5	52	6	10	15	18
1	69	2	2	3	2	2	2	6	0	1	0	1	0	0	1	0	0	0	0	0	0	3	7	0	7	0	32	1	5	19	14
1	44	2	2	1	2	2	1	16	0	0	0	0	0	1	0	1	2	0	1	1	5	6	28	15	17	1	66	7	7	6	19
1	46	2	1	4	1	1	4	15	0	1	1	1	1	0	1	3	3	3	2	3	14	11	36	16	13	6	65	8	10	5	12
1	38	2	2	5	2	2	0	18	0	0	0	0	0	0	1	0	0	0	0	0	0	0	12	0	6	0	40	2	3	19	16
1	63	1	1	3	1	2	2	1	0	1	0	0	0	1	1	1	1	1	1	1	5	6	36	14	16	7	52	13	10	9	15
1	44	1	1	2	2	2	0	18	0	0	0	0	0	0	1	1	1	0	1	1	4	#NULL!	13	9	11	2	60	6	10	15	14
1	73	3	3	4	2	2	0	17	0	0	0	0	0	0	0	0	0	0	1	0	1	1	5	3	11	0	41	0	9	22	15
1	43	4	4	3	2	2	1	16	0	0	0	0	0	1	1	0	0	0	0	0	0	5	18	5	9	1	53	4	6	17	20
1	52	3	3	4	1	1	1	16	0	0	0	0	0	1	1	0	1	0	1	1	3	#NULL!	17	8	10	3	46	7	7	25	12
1	32	2	1	1	1	1	0	18	0	0	0	0	0	0	1	0	0	0	0	0	0	#NULL!	21	0	7	0	56	1	8	5	16
1	35	2	2	2	1	1	3	9	0	0	1	0	1	1	1	1	0	1	2	1	5	#NULL!	18	11	12	3	52	7	7	20	15
1	32	10	10	5	1	1	1	16	0	0	0	0	0	1	1	1	3	2	1	2	9	#NULL!	25	14	17	7	56	17	10	5	17
2	37	3	1	3	2	1	0	17	0	0	0	0	0	0	0	3	2	2	3	2	12	#NULL!	39	15	18	4	61	10	11	10	9
2	40	#NULL!	#NULL!	4	1	1	0	18	0	0	0	0	0	0	1	0	1	0	0	0	1	0	16	5	9	0	44	1	9	12	16
1	63	4	2	3	2	2	0	18	0	0	0	0	0	0	1	0	0	0	0	0	0	0	10	2	11	0	47	0	8	16	12
1	37	3	1	3	1	1	1	4	0	0	0	0	1	0	1	0	0	0	0	0	0	3	25	8	12	9	52	11	8	6	14
2	50	3	1	3	2	2	0	18	0	0	0	0	0	0	1	1	1	1	1	1	5	5	31	18	14	3	57	14	12	10	14
1	45	5	4	3	2	1	1	16	0	0	0	0	0	1	1	3	3	3	3	3	15	#NULL!	36	19	18	9	62	15	12	5	16
2	51	1	1	3	1	1	3	14	0	0	1	1	1	0	1	0	0	0	0	0	0	#NULL!	22	14	24	0	58	20	12	5	4
2	52	5	1	3	2	1	0	18	0	0	0	0	0	0	1	0	0	0	0	0	0	0	3	2	6	0	34	0	3	24	21
2	31	10	3	5	1	1	0	17	1	0	0	0	0	0	0	0	0	0	0	0	0	#NULL!	28	16	11	0	76	5	8	5	16
1	58	3	2	8	2	1	0	17	0	0	0	0	0	0	0	0	0	0	0	0	0	#NULL!	6	0	6	0	25	0	0	20	20
1	45	2	2	4	1	1	4	13	1	1	0	1	1	1	1	4	3	3	3	3	16	14	51	27	19	12	69	21	11	5	17
1	74	3	2	4	2	2	1	3	0	0	0	1	0	0	1	0	0	0	0	0	0	#NULL!	11	1	7	0	41	1	3	19	21
2	49	10	1	6	1	2	2	1	0	1	0	0	0	1	1	1	2	2	1	1	7	11	23	12	17	3	71	9	11	6	20
2	35	3	1	4	2	2	1	2	0	0	1	0	0	0	1	0	0	0	0	0	0	0	11	3	6	0	56	12	9	21	16
1	39	5	5	2	2	2	1	4	0	0	0	0	1	0	1	0	0	0	0	0	0	0	3	0	6	0	30	0	4	26	15
1	38	7	10	4	1	1	0	17	0	0	0	0	0	0	0	0	0	0	0	0	0	0	20	7	12	5	42	15	7	27	20
1	50	2	1	3	1	1	1	1	0	1	0	0	0	0	1	1	1	1	0	0	3	#NULL!	16	7	12	2	42	2	5	13	16
1	47	4	4	6	2	2	2	5	0	1	1	0	0	0	1	0	0	0	0	0	0	3	10	1	15	1	48	0	8	22	17
1	46	9	9	5	2	1	2	5	0	1	1	0	0	0	1	3	2	2	1	1	9	11	25	10	7	11	35	4	6	25	9
1	37	10	1	3	1	1	1	1	0	1	0	0	0	0	1	1	4	4	4	4	17	#NULL!	36	21	18	12	69	8	6	5	4
2	40	3	3	1	1	1	2	1	0	1	0	0	0	1	1	2	1	4	1	1	9	15	23	14	14	3	61	12	12	5	18
1	66	3	2	6	2	2	0	17	0	0	0	0	0	0	0	0	0	0	0	0	0	#NULL!	12	0	18	0	51	1	1	18	16
2	46	1	1	5	1	1	2	8	0	0	1	1	0	0	1	1	1	2	2	1	7	11	36	15	14	7	63	6	9	9	14
2	64	2	2	5	2	2	0	17	0	0	0	0	0	0	0	0	0	0	0	0	0	#NULL!	6	0	6	0	29	1	5	14	16
1	70	1	1	3	1	1	1	1	0	1	0	0	0	0	1	2	2	2	1	1	8	#NULL!	18	4	6	5	47	0	8	10	18
2	45	3	1	3	2	1	0	18	0	0	0	0	0	0	1	1	3	1	2	2	9	#NULL!	28	9	18	9	73	10	12	6	10
1	51	2	1	5	2	2	2	5	0	1	1	0	0	0	1	1	1	1	1	1	5	#NULL!	35	19	6	3	43	14	6	21	16
1	42	1	1	8	1	1	5	15	1	1	1	1	1	1	1	4	4	4	4	4	20	20	51	27	24	12	80	21	12	35	28
2	44	10	10	3	2	1	1	2	0	0	1	0	0	0	1	3	3	2	3	2	13	#NULL!	40	19	20	7	71	16	10	5	11
2	59	4	1	3	2	1	0	18	0	0	0	0	0	0	1	0	0	0	0	0	0	#NULL!	3	0	7	0	27	0	1	17	7
2	37	3	1	3	2	2	0	17	0	0	0	0	0	0	0	3	3	2	2	2	12	0	13	3	9	5	48	3	7	18	16
1	42	4	3	5	2	2	5	15	0	1	1	1	1	1	1	3	2	2	2	2	11	13	33	20	16	5	69	14	12	9	16
2	44	3	1	3	2	2	0	17	0	0	0	0	0	0	0	2	2	1	2	2	9	#NULL!	33	15	17	6	57	12	5	19	16
1	54	5	5	3	1	2	5	15	1	1	1	1	1	1	1	3	3	3	3	3	15	#NULL!	43	27	18	9	50	20	12	27	24
1	41	3	3	5	2	2	3	12	0	1	1	0	1	0	1	1	1	0	0	0	2	#NULL!	7	1	11	0	46	0	12	29	18
1	52	10	10	4	1	1	0	17	0	0	0	0	0	0	0	0	0	0	0	0	0	0	8	1	6	0	38	0	1	15	18
1	57	2	1	2	2	2	0	17	0	0	0	0	0	0	0	0	0	0	0	0	0	#NULL!	10	0	10	0	41	0	5	20	16
1	62	9	9	5	2	2	1	2	0	0	1	0	0	0	1	1	1	1	1	1	5	#NULL!	16	9	17	3	52	7	11	22	17
1	50	7	5	3	2	2	1	2	0	0	1	0	0	0	1	1	2	2	2	2	9	12	33	9	15	9	50	7	7	22	18
1	44	5	3	3	2	1	1	1	1	1	0	0	0	0	1	4	3	3	4	3	17	#NULL!	41	21	24	9	75	21	10	5	4
2	43	2	2	1	1	1	1	1	0	1	0	0	0	0	1	1	1	1	0	1	4	4	16	10	9	0	48	7	9	11	20
1	38	10	1	4	1	1	0	18	1	0	0	0	0	0	1	3	3	4	3	3	16	20	39	24	20	9	77	21	11	6	8
2	49	3	1	4	2	1	0	17	0	0	0	0	0	0	0	0	0	0	0	0	0	#NULL!	7	1	6	0	28	1	4	18	13
1	75	2	2	3	2	2	2	3	0	0	0	1	0	1	1	0	1	1	2	2	6	#NULL!	13	12	13	3	56	7	10	24	21
2	30	3	1	3	2	2	0	18	0	0	0	0	0	0	1	0	0	0	0	0	0	0	3	0	6	0	31	0	0	25	8
1	31	2	2	4	2	2	1	4	0	0	0	0	1	0	1	1	1	0	1	1	4	#NULL!	21	8	17	6	60	16	10	25	16
2	37	1	1	3	1	1	3	8	1	0	1	1	0	1	1	0	0	0	0	0	0	10	58	25	24	9	76	18	11	5	19
1	50	5	4	2	2	2	0	17	0	0	0	0	0	0	0	0	0	0	0	0	0	#NULL!	8	0	6	0	32	0	5	20	17
1	49	2	2	3	1	1	1	2	0	0	1	0	0	0	1	0	0	0	0	0	0	0	13	2	6	2	51	2	6	7	14
1	47	2	1	2	1	1	4	13	0	1	0	1	1	1	1	4	3	2	3	3	15	6	40	17	17	8	61	10	12	8	14
2	65	2	1	3	2	2	0	18	0	0	0	0	0	0	1	0	0	0	0	0	0	0	0	0	6	0	30	0	2	24	18
1	47	5	5	5	2	2	1	1	0	1	0	0	0	0	1	3	1	2	2	2	10	11	29	13	12	5	57	8	10	12	20
1	55	#NULL!	#NULL!	3	2	2	0	17	0	0	0	0	0	0	0	0	1	0	1	1	3	10	5	0	6	1	39	0	6	19	15
2	32	10	1	3	1	1	1	3	1	0	0	1	0	0	1	3	2	2	1	1	9	#NULL!	46	23	19	4	63	21	12	5	19
1	44	1	1	6	1	1	1	16	0	0	0	0	0	1	1	3	3	2	1	2	11	0	23	13	14	5	50	10	8	20	18
1	51	4	4	3	2	2	2	5	0	1	1	0	0	0	1	1	2	1	2	2	8	#NULL!	18	13	11	5	53	5	8	15	21
1	36	1	1	8	1	1	3	14	0	0	1	1	1	0	0	2	2	2	1	2	9	20	29	9	12	7	49	7	12	20	16
2	57	7	3	3	2	2	1	2	0	0	1	0	0	0	1	0	0	0	0	0	0	0	6	0	6	0	34	0	6	21	18
1	40	3	2	8	2	1	2	2	0	0	1	0	0	1	1	0	0	1	0	1	2	4	10	6	12	2	53	6	6	22	13
1	49	7	7	4	2	2	1	2	0	0	1	0	0	0	1	0	0	0	0	0	0	#NULL!	6	2	6	0	27	0	3	31	22
2	50	2	2	7	1	2	0	18	0	0	0	0	0	0	1	0	1	0	1	1	3	#NULL!	32	13	18	1	60	11	11	7	13
2	40	4	1	3	2	2	0	18	0	0	0	0	0	0	1	0	0	0	0	0	0	2	4	0	6	0	43	1	4	14	18
2	42	2	1	3	2	2	3	11	1	1	1	1	0	0	1	4	3	3	4	3	17	18	49	21	24	6	76	16	11	5	25
2	43	5	2	6	2	2	0	18	0	0	0	0	0	0	1	3	1	0	0	0	4	#NULL!	25	5	8	3	38	5	8	33	20
2	36	3	1	3	2	2	0	18	0	0	0	0	0	0	1	0	0	0	0	0	0	2	13	5	12	0	51	5	9	11	12
2	55	4	1	3	2	1	1	2	0	0	1	0	0	0	1	1	1	1	1	1	5	4	15	10	11	3	50	6	9	22	19
1	46	4	2	3	2	2	0	18	0	0	0	0	0	0	1	0	0	0	0	0	0	#NULL!	5	1	6	0	44	1	4	10	17
1	44	3	3	8	2	1	0	18	0	0	0	0	0	0	1	0	0	0	0	0	0	1	13	3	8	0	43	0	3	24	24
1	53	3	3	3	2	1	0	17	0	0	0	0	0	0	0	0	0	0	0	0	0	0	7	2	9	0	50	3	7	26	19
1	77	3	2	6	2	2	0	18	0	0	0	0	0	0	1	1	1	1	1	2	6	5	11	6	10	4	42	5	6	15	17
2	56	1	1	6	2	2	0	18	0	0	0	0	0	0	1	1	1	1	1	1	5	#NULL!	14	1	13	3	59	3	12	21	12
2	61	1	1	3	1	1	3	8	0	0	1	1	0	1	1	2	3	2	3	3	13	7	30	15	17	9	59	9	12	11	16
2	49	4	1	3	2	1	2	2	0	0	1	0	0	1	1	1	1	1	1	1	5	#NULL!	30	6	18	3	54	10	12	20	16
1	45	3	3	7	2	2	2	7	0	1	0	0	1	0	1	1	1	1	1	1	5	#NULL!	18	12	12	4	58	4	11	12	19
2	38	4	2	3	2	1	0	18	0	0	0	0	0	0	1	2	2	3	2	2	11	5	27	9	13	3	54	9	11	9	16
1	46	7	7	3	1	1	2	7	0	1	0	0	1	0	1	0	1	0	1	1	3	5	7	5	13	3	63	5	12	16	18
2	36	2	2	3	1	1	0	18	0	0	0	0	0	0	1	0	0	0	0	0	0	#NULL!	19	5	6	1	38	0	9	23	17
2	36	5	1	3	2	1	0	18	0	0	0	0	0	0	1	0	0	0	0	1	1	2	7	5	12	1	49	6	10	26	15
2	48	6	1	5	2	2	2	1	0	1	0	0	0	1	1	1	1	1	1	1	5	9	20	7	12	6	51	8	11	11	18
1	36	1	1	4	1	1	2	1	1	1	0	0	0	1	1	4	4	4	4	4	20	19	48	27	23	12	75	21	12	14	21
1	52	5	5	3	2	2	0	17	0	0	0	0	0	0	0	0	0	0	0	0	0	0	12	0	7	0	38	0	1	24	17
2	50	4	2	3	1	1	3	5	0	1	1	0	0	1	1	2	1	3	1	3	10	13	31	14	13	9	67	14	11	8	7
2	38	2	1	6	2	2	0	18	0	0	0	0	0	0	1	2	2	3	2	2	11	#NULL!	22	9	12	6	42	3	6	20	22
1	47	2	1	4	1	1	0	18	0	0	0	0	0	0	1	2	1	1	0	0	4	2	32	11	17	2	62	11	10	5	11
2	46	#NULL!	#NULL!	8	2	2	5	15	1	1	1	1	1	1	0	3	3	4	2	2	14	10	44	18	20	6	66	19	12	5	16
2	38	2	1	2	2	1	4	11	0	1	1	1	0	1	1	2	2	1	1	3	9	8	24	9	12	8	58	7	10	19	16
1	46	#NULL!	#NULL!	4	2	2	0	17	0	0	0	0	0	0	0	1	2	1	2	2	8	0	24	6	12	6	47	1	0	20	16
2	38	3	1	8	2	1	0	17	0	0	0	0	0	0	0	0	0	0	0	0	0	0	2	4	8	0	45	0	5	29	10
1	35	1	1	3	1	1	4	11	1	1	1	1	0	1	1	3	4	3	3	3	16	#NULL!	55	23	21	11	67	10	11	6	19
2	49	2	2	2	1	1	0	17	0	0	0	0	0	0	0	1	1	1	1	1	5	5	12	9	12	3	41	7	1	20	16
1	40	3	3	7	1	1	1	3	0	0	0	1	0	0	1	1	1	0	0	1	3	2	13	3	8	3	55	2	11	19	22
1	48	4	4	4	2	2	3	5	0	1	1	0	0	1	1	2	1	1	1	1	6	#NULL!	9	3	9	3	51	7	12	19	4
1	39	2	1	4	1	1	0	17	0	0	0	0	0	0	0	0	0	0	0	0	0	17	12	0	17	0	55	1	0	10	4
1	36	2	1	3	1	1	0	17	0	0	0	0	0	0	0	0	0	0	0	0	0	#NULL!	6	0	6	0	38	0	1	19	11
1	36	4	4	2	2	2	0	18	0	0	0	0	0	0	1	1	1	1	1	1	5	12	12	4	13	3	51	8	12	17	17
2	33	10	10	4	1	1	3	6	0	1	0	1	0	1	1	2	1	2	1	2	8	9	31	15	17	8	65	11	12	5	19
1	45	2	2	3	2	2	0	17	0	0	0	0	0	0	0	0	0	0	0	0	0	#NULL!	32	12	9	8	56	11	11	5	10
2	62	3	1	4	2	2	0	17	0	0	0	0	0	0	0	0	0	0	0	0	0	#NULL!	11	4	7	0	40	4	7	15	6
2	42	2	1	5	1	1	2	1	0	1	0	0	0	1	1	4	3	3	3	3	16	16	34	17	20	3	74	7	12	6	8
2	46	2	1	5	1	1	2	1	1	1	0	0	0	1	1	3	3	4	2	4	16	14	43	23	21	8	74	18	12	7	17
2	50	1	1	2	2	2	2	1	0	1	0	0	0	1	1	4	3	4	3	3	17	#NULL!	33	18	20	8	62	18	10	10	16
2	34	1	1	1	1	1	1	16	0	0	0	0	0	1	1	0	0	0	0	0	0	#NULL!	11	2	6	0	40	2	5	20	21
2	65	7	1	5	2	1	0	17	0	0	0	0	0	0	0	0	0	0	0	0	0	#NULL!	6	0	7	0	40	1	0	20	7
1	63	2	2	6	2	2	2	3	0	0	0	1	0	1	1	1	1	1	3	1	7	#NULL!	29	12	16	4	67	7	7	11	22
1	44	5	5	3	2	1	0	18	0	0	0	0	0	0	1	0	2	1	1	0	4	8	16	4	9	0	51	7	7	12	23
1	38	4	4	2	1	1	5	15	1	1	1	1	1	1	1	4	2	4	2	2	14	20	48	27	18	6	56	21	12	25	20
1	42	2	1	4	1	1	2	4	0	0	0	0	1	1	1	1	1	1	1	1	5	#NULL!	12	6	10	2	43	3	3	8	15
2	32	10	1	4	1	1	0	17	0	0	0	0	0	0	0	1	1	0	1	1	4	#NULL!	25	12	15	2	61	7	11	7	17
2	39	2	2	5	1	1	2	6	0	1	0	1	0	0	1	2	4	2	4	4	16	#NULL!	36	17	23	12	64	13	12	5	14
1	34	2	2	3	2	2	1	1	0	1	0	0	0	0	1	3	2	2	2	2	11	15	31	25	23	7	69	21	9	30	20
2	38	2	1	4	2	2	1	4	0	0	0	0	1	0	1	1	1	2	2	1	7	#NULL!	21	13	13	5	58	7	12	11	12
2	46	1	1	4	1	1	1	3	0	0	0	1	0	0	1	0	0	0	0	0	0	6	19	4	11	4	52	1	9	12	20
1	41	10	10	4	1	1	2	5	0	1	1	0	0	0	1	2	1	2	1	1	7	4	25	8	14	3	54	7	12	11	16
2	37	1	1	5	1	1	2	6	0	1	0	1	0	0	1	2	1	1	1	1	6	#NULL!	33	19	21	3	69	8	11	5	11
1	41	3	2	4	1	1	0	17	0	0	0	0	0	0	0	2	0	1	0	0	3	#NULL!	10	2	8	0	51	3	11	16	15
1	58	5	4	4	2	2	0	17	0	0	0	0	0	0	0	0	1	0	3	3	7	#NULL!	17	9	14	6	64	7	12	17	16
1	44	1	1	3	2	2	4	11	1	1	1	1	0	1	1	3	4	4	4	4	19	18	53	24	24	10	74	21	12	5	4
2	39	4	1	6	1	1	0	17	0	0	0	0	0	0	0	1	0	0	0	0	1	0	11	2	6	0	47	0	0	5	15
2	53	5	1	8	2	2	0	17	0	0	0	0	0	0	0	0	0	0	0	0	0	#NULL!	0	1	7	0	41	0	4	17	15
1	36	2	1	4	1	1	2	6	0	1	0	1	0	0	1	2	2	2	2	3	11	12	40	9	19	5	57	8	12	10	18
2	43	4	1	5	2	2	0	17	0	0	0	0	0	0	0	0	0	0	0	0	0	#NULL!	18	3	7	1	31	1	2	18	20
1	26	10	10	3	1	1	4	12	1	1	1	0	1	1	1	2	2	2	2	2	10	10	38	24	24	6	71	21	12	30	24
2	41	4	1	5	2	2	2	3	0	0	0	1	0	1	1	2	1	2	1	1	7	0	10	2	10	3	46	9	10	17	16
2	48	5	1	3	2	2	0	18	0	0	0	0	0	0	1	0	0	0	0	0	0	0	5	4	6	2	47	2	10	21	13
1	31	2	2	3	1	1	0	18	0	0	0	0	0	0	1	0	0	0	0	0	0	#NULL!	17	7	10	0	44	0	1	11	17
2	43	3	1	3	2	2	1	2	0	0	1	0	0	0	1	0	0	0	0	0	0	0	18	8	9	0	43	3	11	24	12
1	32	3	3	3	1	1	5	15	0	1	1	1	1	1	1	2	3	3	1	1	10	8	19	18	24	6	64	12	11	20	16
2	34	4	1	3	1	1	1	4	0	0	0	0	1	0	1	1	1	1	1	1	5	#NULL!	23	11	17	6	61	9	9	10	15
2	34	4	1	5	2	1	0	18	0	0	0	0	0	0	1	1	1	0	1	0	3	8	10	4	13	2	53	4	8	15	14
1	77	1	1	4	1	1	0	17	0	0	0	0	0	0	0	0	0	0	0	0	0	0	9	1	7	0	38	0	0	6	21
1	50	2	2	5	1	1	4	11	0	1	1	1	0	1	1	0	0	0	2	1	3	1	28	13	10	3	63	11	10	13	12
1	50	1	1	8	1	1	1	1	0	1	0	0	0	0	1	1	0	1	0	0	2	5	11	0	6	0	34	0	6	20	16
1	60	10	3	3	2	2	1	1	0	1	0	0	0	0	1	1	1	1	1	1	5	8	12	7	11	4	46	3	7	11	19
1	46	2	1	6	1	2	3	5	0	1	1	0	0	1	1	4	2	2	2	3	13	15	34	16	15	4	69	12	12	17	4
1	38	1	1	8	1	1	3	6	1	1	0	1	0	1	1	3	2	3	2	2	12	12	36	27	18	6	73	21	10	5	17
2	42	3	1	5	2	2	2	8	0	0	1	1	0	0	1	0	0	0	0	0	0	#NULL!	29	9	12	4	56	4	12	5	6
1	35	1	1	3	1	1	1	1	0	1	0	0	0	0	1	1	1	1	1	1	5	17	30	21	21	3	70	10	11	5	12
1	28	1	1	2	1	1	2	6	0	1	0	1	0	0	1	3	3	3	3	3	15	#NULL!	42	21	13	11	60	6	8	5	22
2	43	4	4	3	1	2	0	17	0	0	0	0	0	0	0	0	0	0	0	0	0	#NULL!	6	2	8	0	38	0	1	23	5
1	63	2	2	5	2	2	0	17	0	0	0	0	0	0	0	0	0	0	0	0	0	#NULL!	4	0	6	0	49	0	8	11	4
2	40	4	1	3	2	2	3	8	0	0	1	1	0	1	0	2	2	2	2	2	10	12	14	11	14	6	57	12	12	19	16
2	63	9	10	3	2	2	1	2	0	0	1	0	0	0	1	0	0	0	0	0	0	#NULL!	10	2	6	1	33	0	2	24	4
1	49	3	3	3	1	1	3	7	0	1	0	0	1	1	0	2	3	2	1	3	11	11	32	17	15	7	59	13	5	23	21
2	47	2	1	6	2	1	0	17	0	0	0	0	0	0	0	0	0	0	0	0	0	4	8	6	8	0	50	2	12	10	16
2	53	4	1	4	2	2	0	17	0	0	0	0	0	0	0	0	0	0	0	0	0	0	4	0	6	0	30	0	1	26	14
1	41	2	2	3	1	1	0	18	0	0	0	0	0	0	1	1	0	0	0	0	1	0	19	9	11	0	47	8	10	8	23
2	54	3	3	5	1	1	0	18	0	0	0	0	0	0	1	3	2	2	1	2	10	12	39	9	20	6	65	21	11	5	14
2	46	5	1	5	2	2	2	1	1	1	0	0	0	1	1	4	4	3	4	4	19	#NULL!	41	22	21	12	68	18	12	5	8
1	39	3	3	3	2	2	2	8	1	0	1	1	0	0	1	4	3	2	2	2	13	5	31	23	19	9	65	16	6	16	15
1	39	10	1	2	1	1	0	18	0	0	0	0	0	0	1	3	3	2	2	3	13	#NULL!	36	20	20	10	72	19	12	5	15
1	33	3	1	4	1	1	0	18	0	0	0	0	0	0	1	1	1	1	1	1	5	7	24	5	10	7	58	8	11	6	23
1	38	7	4	3	1	1	0	18	0	0	0	0	0	0	1	0	0	0	0	0	0	2	14	4	10	0	54	2	10	8	21
2	41	3	1	4	2	2	0	17	0	0	0	0	0	0	0	0	0	0	1	0	1	2	7	3	6	1	38	1	1	25	24
1	42	1	1	5	1	1	2	1	0	1	0	0	0	1	1	4	3	1	1	1	10	10	21	18	18	4	65	17	12	9	15
1	33	2	2	5	1	1	3	11	0	1	1	1	0	0	1	1	1	1	1	1	5	20	31	9	19	3	65	7	12	20	16
2	39	3	1	4	2	2	2	4	0	0	0	0	1	1	1	1	1	1	1	1	5	13	29	9	24	3	59	7	12	20	16
2	40	3	#NULL!	5	2	1	5	15	0	1	1	1	1	1	1	4	4	4	3	4	19	#NULL!	34	15	22	11	70	16	11	5	23
2	50	3	1	2	2	2	0	18	0	0	0	0	0	0	1	1	1	1	1	1	5	5	6	7	11	2	44	5	9	26	16
2	33	2	2	3	1	1	0	17	0	0	0	0	0	0	0	1	1	0	0	0	2	#NULL!	8	7	10	0	43	2	9	20	25
1	38	8	1	2	1	1	2	1	0	1	0	0	0	1	1	3	2	3	2	2	12	4	32	17	16	6	54	7	12	22	17
1	35	1	1	2	1	1	3	7	1	1	0	0	1	1	1	4	4	3	2	3	16	13	41	23	19	9	68	17	11	5	20
1	37	3	3	6	1	2	2	1	0	1	0	0	0	1	1	2	2	3	2	2	11	10	37	18	18	6	70	14	12	5	10
1	56	4	2	4	1	1	3	5	0	1	1	0	0	1	1	1	1	1	1	1	5	14	16	9	13	2	47	6	4	18	13
2	39	2	1	4	1	1	2	7	0	1	0	0	1	0	1	3	3	3	3	2	14	11	27	12	17	7	57	11	11	12	26
1	41	3	3	5	2	2	1	2	0	0	1	0	0	0	1	1	1	1	1	1	5	#NULL!	22	10	12	3	57	6	9	17	12
1	43	3	1	6	1	1	2	7	0	1	0	0	1	0	1	2	2	2	2	2	10	#NULL!	38	12	16	5	64	11	12	5	19
1	32	7	3	8	1	1	1	3	1	0	0	1	0	0	1	4	3	3	2	4	16	#NULL!	42	19	23	7	71	10	11	10	17
1	49	5	4	4	2	2	2	1	0	1	0	0	0	1	1	2	2	3	2	2	11	11	23	9	12	7	60	6	11	8	14
1	39	3	1	5	1	1	3	7	0	1	0	0	1	1	1	1	0	0	0	0	1	1	11	9	19	0	73	10	10	5	20
2	48	5	2	5	1	2	2	10	1	0	0	1	1	0	1	3	3	3	4	3	16	14	50	23	23	10	77	21	12	6	9
1	43	3	2	3	1	1	0	18	0	0	0	0	0	0	1	1	1	0	0	0	2	4	13	1	8	1	56	1	10	5	13
2	37	2	1	3	2	2	3	6	1	1	0	1	0	1	1	4	4	4	4	4	20	19	51	27	24	11	77	21	11	8	22
2	36	3	1	3	2	1	0	18	0	0	0	0	0	0	1	2	2	2	2	2	10	13	26	13	9	5	53	9	8	17	15
2	48	1	1	8	1	1	2	5	0	1	1	0	0	0	1	1	1	1	1	1	5	#NULL!	18	15	13	3	64	3	7	21	11
1	58	3	2	5	2	1	4	13	0	1	0	1	1	1	0	1	1	2	0	0	4	8	27	8	12	0	50	8	11	15	16
2	37	3	1	5	2	1	3	12	0	1	1	0	1	0	1	3	1	3	2	2	11	10	27	21	17	12	54	14	10	9	25
2	46	6	1	5	2	1	2	2	0	0	1	0	0	1	1	0	0	0	0	0	0	3	29	14	16	3	58	12	8	23	15
2	43	3	#NULL!	3	2	2	0	17	0	0	0	0	0	0	0	0	0	0	0	0	0	#NULL!	12	2	6	0	42	2	7	19	16
1	47	4	3	3	2	2	0	17	0	0	0	0	0	0	0	0	1	0	1	1	3	#NULL!	11	4	11	0	51	0	6	14	21
1	58	9	2	3	2	2	5	15	0	1	1	1	1	1	1	0	1	1	1	0	3	5	12	7	13	0	46	1	10	24	22
1	56	3	2	5	2	2	0	17	0	0	0	0	0	0	0	0	0	0	0	0	0	#NULL!	9	0	12	0	43	0	6	22	18
1	61	9	9	7	2	2	0	17	0	0	0	0	0	0	0	0	0	0	0	0	0	#NULL!	3	0	6	0	20	1	1	29	4
2	33	2	1	3	2	2	0	18	0	0	0	0	0	0	1	1	1	1	1	1	5	#NULL!	19	14	18	3	65	12	12	16	15
2	50	1	1	1	1	1	0	18	1	0	0	0	0	0	1	1	1	1	1	1	5	#NULL!	38	21	19	9	66	14	9	11	14
2	47	5	1	6	2	2	0	17	0	0	0	0	0	0	0	0	0	0	0	0	0	#NULL!	9	2	10	0	42	2	4	29	8
1	47	3	2	4	2	2	2	7	0	1	0	0	1	0	1	1	2	1	2	2	8	0	14	9	11	3	47	8	12	15	16
2	35	10	1	2	1	1	2	1	0	1	0	0	0	1	1	2	1	2	1	1	7	11	12	17	18	5	76	8	10	5	4
1	48	6	6	3	1	1	1	2	0	0	1	0	0	0	1	0	0	0	0	0	0	0	13	1	6	0	38	2	5	7	6
2	44	3	1	2	2	1	3	11	0	1	1	1	0	0	1	1	1	1	1	0	4	5	21	7	12	1	52	4	6	12	18
1	50	4	3	4	1	1	0	18	0	0	0	0	0	0	1	0	0	0	0	0	0	#NULL!	3	0	6	0	30	0	1	22	16
2	52	3	1	3	2	2	0	17	0	0	0	0	0	0	0	3	2	2	2	3	12	8	37	11	18	8	69	14	12	7	16
2	35	2	1	1	1	1	1	2	1	0	1	0	0	0	1	2	3	2	3	3	13	#NULL!	47	17	24	9	77	17	11	5	16
2	35	#NULL!	#NULL!	3	1	1	0	18	1	0	0	0	0	0	1	2	1	2	2	2	9	9	37	19	20	11	68	14	12	5	20
1	35	7	2	4	1	1	0	17	0	0	0	0	0	0	0	0	0	0	0	0	0	0	28	13	18	3	68	3	10	5	27
2	48	6	1	8	2	2	0	17	0	0	0	0	0	0	0	0	0	0	0	0	0	#NULL!	12	0	6	0	34	0	5	25	15
1	46	2	2	3	1	1	0	17	0	0	0	0	0	0	0	0	0	0	0	0	0	2	11	2	7	0	43	1	1	6	7
2	52	1	1	1	1	1	2	6	0	1	0	1	0	0	1	1	1	0	0	0	2	14	18	8	16	0	53	3	10	20	20
2	49	6	1	3	2	2	0	17	0	0	0	0	0	0	0	0	0	0	0	0	0	0	10	0	6	0	33	0	0	30	15
1	36	3	1	3	1	1	1	16	0	0	0	0	0	1	0	0	0	0	0	0	0	#NULL!	19	8	19	2	67	7	11	6	21
2	42	10	1	5	1	1	3	6	0	1	0	1	0	1	1	4	3	4	3	3	17	#NULL!	25	18	17	9	64	11	10	11	19
2	47	2	1	8	2	2	0	17	0	0	0	0	0	0	0	1	1	0	1	1	4	3	14	3	7	1	53	1	8	16	20
1	56	1	1	7	2	1	0	18	0	0	0	0	0	0	1	0	0	0	0	0	0	#NULL!	9	8	12	0	49	8	9	20	16
1	51	1	1	3	1	2	1	16	0	0	0	0	0	1	1	0	0	0	0	0	0	#NULL!	21	0	12	0	47	0	10	20	16
2	60	6	1	5	2	2	0	17	0	0	0	0	0	0	0	2	2	2	2	2	10	5	12	3	13	6	48	0	4	17	16
1	48	10	10	3	2	1	4	11	1	1	1	1	0	1	1	3	2	3	3	3	14	#NULL!	35	21	15	6	53	10	9	20	16
1	77	6	3	3	2	2	0	17	0	0	0	0	0	0	0	0	0	1	0	1	2	0	8	2	8	3	37	1	3	22	18
1	54	2	2	3	1	1	0	17	0	0	0	0	0	0	0	2	3	2	3	3	13	#NULL!	44	18	19	9	75	14	11	17	16
1	40	2	2	2	2	1	2	1	0	1	0	0	0	1	1	3	2	3	2	2	12	12	52	23	12	6	56	12	12	8	16
2	32	4	1	3	1	1	3	5	0	1	1	0	0	1	1	4	4	3	3	2	16	#NULL!	33	14	18	8	67	10	10	16	17
1	42	3	3	3	2	2	0	18	0	0	0	0	0	0	1	2	1	1	1	1	6	0	27	13	12	3	60	14	10	20	19
2	53	2	2	2	1	1	0	17	0	0	0	0	0	0	0	0	1	0	1	1	3	4	20	11	11	1	58	6	8	9	12
1	50	2	2	3	1	1	0	17	0	0	0	0	0	0	0	0	0	0	0	0	0	#NULL!	21	5	11	0	53	2	5	5	19
2	40	#NULL!	#NULL!	4	2	2	0	17	0	0	0	0	0	0	0	1	1	1	1	1	5	#NULL!	19	13	9	3	53	3	8	21	20
2	58	4	1	2	2	2	0	18	0	0	0	0	0	0	1	0	0	0	0	0	0	0	13	1	7	0	51	0	11	18	15
2	55	3	3	4	1	2	0	18	0	0	0	0	0	0	1	1	1	1	1	1	5	3	8	0	8	2	51	2	7	21	13
1	49	2	1	3	1	1	3	5	0	1	1	0	0	1	1	2	3	3	3	3	14	3	18	11	14	8	50	7	8	12	12
2	34	1	1	2	1	1	0	17	0	0	0	0	0	0	0	0	1	0	0	0	1	1	27	10	15	0	62	5	12	22	13
2	43	1	1	2	1	1	2	4	0	0	0	0	1	1	1	2	2	2	3	2	11	#NULL!	21	9	14	7	64	11	11	8	15
1	39	10	10	1	1	1	0	17	0	0	0	0	0	0	0	1	2	0	1	1	5	10	18	4	7	3	42	1	2	19	16
2	51	4	1	4	2	2	0	17	0	0	0	0	0	0	0	1	1	1	1	1	5	#NULL!	14	3	10	3	49	2	10	9	18
1	57	1	1	8	1	1	1	1	0	1	0	0	0	0	1	0	0	0	0	0	0	3	2	2	6	0	38	0	5	16	16
1	43	4	4	3	1	1	4	13	0	1	0	1	1	1	1	2	2	2	2	3	11	12	28	12	12	6	50	9	12	16	18
2	39	2	1	3	1	1	1	1	0	1	0	0	0	0	1	3	3	2	3	3	14	#NULL!	38	5	14	6	63	9	7	9	11
1	39	4	2	3	1	1	3	13	1	1	0	1	1	0	1	3	4	4	4	4	19	20	45	26	24	12	74	21	12	19	15
1	57	2	2	3	2	2	0	17	0	0	0	0	0	0	0	0	0	0	0	0	0	#NULL!	3	1	6	0	29	0	1	21	18
2	31	3	1	3	2	1	0	18	0	0	0	0	0	0	1	0	0	0	0	0	0	0	22	4	10	0	50	1	6	24	15
2	48	1	1	3	2	2	1	1	0	1	0	0	0	0	1	1	1	0	0	0	2	#NULL!	27	9	14	2	59	4	10	5	19
2	40	4	1	5	2	2	1	2	0	0	1	0	0	0	0	0	0	0	0	0	0	#NULL!	3	0	6	0	21	1	3	35	4
2	43	4	4	3	2	1	0	17	0	0	0	0	0	0	0	0	0	0	0	0	0	0	12	0	6	0	44	1	6	24	12
1	59	4	3	3	2	2	0	17	0	0	0	0	0	0	0	0	0	0	0	0	0	0	6	0	6	0	38	2	3	12	17
2	47	3	1	3	2	2	2	7	0	1	0	0	1	0	1	1	2	1	2	2	8	9	26	13	10	6	59	7	8	20	19
2	31	5	1	3	2	1	0	17	0	0	0	0	0	0	0	0	0	1	0	0	1	4	15	7	10	0	48	4	9	21	17
1	52	4	4	3	2	2	1	4	0	0	0	0	1	0	1	0	0	0	0	0	0	0	11	8	7	0	46	4	8	8	19
2	42	4	1	5	2	1	3	12	0	1	1	0	1	0	1	0	0	0	0	0	0	0	12	3	9	0	47	3	11	18	8
2	39	3	1	8	2	2	2	1	0	1	0	0	0	1	1	1	1	1	1	1	5	10	15	5	10	5	45	8	8	26	19
1	64	2	1	2	1	2	0	17	0	0	0	0	0	0	0	0	0	0	0	0	0	0	12	0	6	0	33	0	2	22	16
2	62	3	1	3	2	2	0	17	0	0	0	0	0	0	0	0	0	0	0	0	0	#NULL!	20	7	9	1	48	5	6	7	10
2	34	4	2	3	2	2	0	18	0	0	0	0	0	0	1	0	1	0	1	1	3	1	29	7	13	3	54	5	4	9	16
1	59	2	1	8	1	1	1	1	1	1	0	0	0	0	1	4	2	2	2	2	12	15	46	27	24	6	78	14	11	5	25
2	41	2	2	3	1	2	0	18	0	0	0	0	0	0	1	0	0	0	0	0	0	#NULL!	20	3	10	2	45	6	10	17	4
2	33	4	1	3	2	2	1	1	0	1	0	0	0	0	1	0	0	0	0	0	0	#NULL!	1	2	12	0	53	0	9	18	14
2	52	5	1	3	2	1	5	15	0	1	1	1	1	1	1	1	1	1	1	1	5	14	18	10	12	2	42	7	12	10	11
1	27	3	1	1	1	1	0	18	0	0	0	0	0	0	1	1	2	1	0	0	4	12	39	18	22	0	62	12	11	5	17
1	40	4	2	1	1	1	3	6	0	1	0	1	0	1	1	4	4	4	4	4	20	#NULL!	47	18	24	12	72	14	11	5	17
2	59	10	10	5	2	2	0	17	0	0	0	0	0	0	0	0	0	0	0	0	0	#NULL!	2	2	6	0	33	1	2	30	17
2	49	1	1	3	2	2	0	18	0	0	0	0	0	0	1	2	1	2	3	3	11	#NULL!	34	8	18	5	69	7	11	8	25
2	50	1	1	5	1	1	4	13	0	1	0	1	1	1	1	1	1	1	1	1	5	#NULL!	41	10	14	3	56	5	11	20	13
2	34	4	2	2	2	2	0	17	0	0	0	0	0	0	0	1	1	1	1	1	5	0	21	8	13	3	50	6	7	23	11
2	29	5	1	2	1	1	3	6	0	1	0	1	0	1	1	2	2	2	2	2	10	10	45	16	18	6	59	10	12	20	20
1	43	4	1	2	2	2	0	18	0	0	0	0	0	0	1	0	0	0	0	0	0	7	25	20	9	0	73	16	11	5	16
2	41	3	1	3	2	1	0	17	0	0	0	0	0	0	0	0	0	0	0	0	0	0	4	3	6	0	27	0	7	31	8
2	46	3	1	3	1	1	1	16	0	0	0	0	0	1	0	3	2	3	1	1	10	#NULL!	23	17	19	5	68	12	9	8	21
2	29	7	1	5	1	1	2	3	0	0	0	1	0	1	1	3	1	2	3	2	11	7	45	22	24	9	71	16	11	5	7
1	38	3	3	3	1	1	3	13	0	1	0	1	1	0	1	1	1	1	1	0	4	14	25	10	19	3	70	10	10	17	25
1	49	1	1	5	1	1	1	16	0	0	0	0	0	1	1	0	0	0	0	0	0	0	18	6	14	0	42	1	6	22	24
1	44	4	2	2	1	1	1	1	0	1	0	0	0	0	1	1	1	1	1	1	5	7	9	9	6	1	35	2	1	8	17
2	58	2	1	7	2	2	2	1	1	1	0	0	0	1	1	4	3	4	3	3	17	#NULL!	53	27	24	11	72	21	12	5	15
1	51	3	3	8	1	1	0	18	0	0	0	0	0	0	1	0	0	0	0	0	0	0	3	0	6	0	23	0	5	26	22
2	29	3	1	5	1	1	3	6	0	1	0	1	0	1	1	1	2	1	1	1	6	15	9	10	15	4	54	3	7	20	16
2	50	10	1	3	2	2	4	11	1	1	1	1	0	1	1	3	3	4	3	3	16	9	41	23	24	11	73	17	12	5	13
2	36	10	1	3	1	1	2	7	0	1	0	0	1	0	1	3	1	3	2	2	11	5	31	14	21	6	68	14	11	21	14
2	40	#NULL!	#NULL!	3	1	1	3	7	0	1	0	0	1	1	1	3	2	3	0	0	8	4	27	15	16	0	66	10	12	5	9
1	54	1	1	6	1	1	0	18	0	0	0	0	0	0	1	2	2	1	1	1	7	5	25	8	13	5	51	11	12	15	18
2	62	8	1	5	2	2	0	17	0	0	0	0	0	0	0	0	0	0	0	1	1	0	10	4	6	0	27	3	5	34	10
2	45	3	1	2	1	1	2	4	0	0	0	0	1	1	1	4	3	3	2	2	14	#NULL!	36	19	24	7	74	17	12	7	12
2	41	3	1	5	2	2	0	17	0	0	0	0	0	0	0	0	0	0	0	0	0	0	3	1	6	0	32	0	2	24	15
1	52	4	4	5	2	2	1	16	0	0	0	0	0	1	0	1	0	1	0	0	2	0	10	1	10	1	41	0	6	23	15
1	47	4	4	3	2	1	0	18	0	0	0	0	0	0	1	1	0	0	0	0	1	2	15	2	8	1	41	2	1	8	4
1	30	4	1	4	1	1	1	1	0	1	0	0	0	0	1	2	1	2	1	2	8	18	11	8	11	6	46	8	8	5	17
2	35	#NULL!	#NULL!	8	1	1	0	18	0	0	0	0	0	0	1	0	0	0	0	0	0	0	24	7	9	1	54	5	4	12	16
1	48	4	4	4	2	2	0	17	0	0	0	0	0	0	0	0	0	0	0	0	0	#NULL!	16	3	10	0	52	4	6	9	11
1	50	10	10	3	2	2	0	17	0	0	0	0	0	0	0	1	1	0	1	1	4	11	27	13	13	4	59	12	12	9	8
1	46	2	2	2	1	1	1	2	0	0	1	0	0	0	1	2	2	2	2	2	10	5	22	11	16	6	51	9	11	12	15
1	41	2	1	3	1	1	2	1	0	1	0	0	0	1	1	2	3	4	2	3	14	15	42	18	20	9	68	15	12	5	15
2	58	7	1	3	2	2	0	17	0	0	0	0	0	0	0	1	1	0	1	1	4	2	16	3	9	0	50	4	10	17	20
2	35	10	1	3	1	1	0	18	0	0	0	0	0	0	1	2	2	2	2	2	10	6	42	13	14	6	58	13	8	19	17
1	54	7	7	3	2	2	0	17	0	0	0	0	0	0	0	0	0	0	0	0	0	#NULL!	0	0	6	0	31	0	3	27	19
2	35	10	1	7	2	2	4	11	0	1	1	1	0	1	1	0	0	1	1	2	4	0	26	18	17	7	60	7	5	6	13
2	50	2	1	8	2	1	1	1	0	1	0	0	0	0	1	2	2	2	2	2	10	9	29	11	12	4	61	10	9	5	17
1	36	4	2	3	1	1	0	18	0	0	0	0	0	0	1	1	1	1	1	1	5	5	19	6	12	3	50	6	7	14	19
2	41	1	1	4	1	2	1	16	0	0	0	0	0	1	1	1	3	1	3	2	10	5	16	13	11	9	56	9	11	14	16
2	51	5	1	3	2	1	1	3	0	0	0	1	0	0	1	0	0	0	0	0	0	0	1	3	9	2	41	1	8	19	16
2	45	2	10	3	2	1	0	18	0	0	0	0	0	0	1	0	0	0	1	0	1	#NULL!	28	9	17	2	70	12	11	8	20
2	35	7	1	3	1	1	1	2	0	0	1	0	0	0	1	0	0	0	0	0	0	0	12	3	6	0	40	4	5	5	21
2	37	2	1	4	2	2	0	17	0	0	0	0	0	0	0	1	1	1	1	1	5	#NULL!	15	8	12	3	57	5	9	19	15
2	54	2	1	3	2	2	1	2	0	0	1	0	0	0	1	0	0	0	0	0	0	0	7	2	6	0	36	0	0	15	18
1	25	2	1	4	1	1	0	17	0	0	0	0	0	0	0	3	3	3	1	2	12	7	36	11	17	2	75	13	12	5	18
1	53	10	10	4	1	1	3	13	1	1	0	1	1	0	1	2	2	3	2	2	11	11	38	22	17	6	60	11	12	5	4
2	61	10	10	3	2	1	0	17	0	0	0	0	0	0	0	2	1	2	1	1	7	12	38	24	19	12	50	21	12	17	8
1	30	3	3	5	1	1	0	18	0	0	0	0	0	0	1	3	1	1	1	1	7	8	30	10	14	2	55	10	10	17	18
2	52	#NULL!	#NULL!	3	2	1	0	17	0	0	0	0	0	0	0	0	0	0	0	0	0	0	7	1	6	0	35	0	2	24	11
1	28	2	2	5	1	1	0	17	0	0	0	0	0	0	0	0	0	0	0	0	0	0	8	0	6	0	39	0	3	14	12
1	51	3	3	4	1	1	1	16	1	0	0	0	0	1	1	3	2	3	3	2	13	#NULL!	36	21	21	9	75	20	10	5	11
1	64	1	1	3	1	1	1	16	0	0	0	0	0	1	1	1	1	1	1	1	5	#NULL!	26	8	13	3	48	12	12	5	19
2	39	1	1	5	1	1	0	17	0	0	0	0	0	0	0	0	0	0	0	0	0	0	22	8	7	3	43	1	5	21	20
1	53	2	2	8	1	1	0	17	0	0	0	0	0	0	0	0	0	0	0	0	0	0	6	0	6	0	21	0	1	30	10
1	27	1	1	5	1	1	2	6	1	1	0	1	0	0	1	3	4	4	4	4	19	20	36	24	24	12	79	19	10	5	4
1	43	2	2	4	1	2	1	16	0	0	0	0	0	1	1	1	1	1	1	1	5	5	11	5	6	3	49	1	2	16	19
2	32	5	10	3	2	1	0	17	0	0	0	0	0	0	0	1	2	2	2	2	9	#NULL!	20	3	16	6	46	7	8	29	22
2	25	10	10	2	1	1	3	8	0	0	1	1	0	1	1	1	1	0	1	2	5	#NULL!	44	16	24	8	70	18	12	5	4
2	46	4	1	1	2	2	3	7	1	1	0	0	1	1	1	2	2	2	2	2	10	10	33	25	22	6	51	21	12	20	16
2	33	9	9	2	1	1	0	17	0	0	0	0	0	0	0	0	0	0	0	0	0	0	9	0	9	0	45	0	3	20	25
2	46	10	1	3	1	1	1	4	0	0	0	0	1	0	1	0	0	0	0	0	0	0	12	7	9	2	48	4	4	11	14
2	28	2	2	1	1	1	0	18	0	0	0	0	0	0	1	0	0	0	0	0	0	1	5	2	7	0	43	0	7	22	21
2	59	2	1	3	2	2	0	18	0	0	0	0	0	0	1	0	1	0	0	0	1	#NULL!	13	3	11	6	55	4	10	16	16
2	41	1	1	5	1	1	4	12	0	1	1	0	1	1	1	3	2	2	3	2	12	15	37	17	18	7	59	14	12	32	15
1	42	3	3	3	2	2	1	1	0	1	0	0	0	0	1	1	1	0	0	0	2	#NULL!	9	10	11	0	61	1	6	20	15
1	55	6	4	4	2	2	1	2	0	0	1	0	0	0	1	0	0	0	0	0	0	0	8	1	8	0	38	0	5	14	4
2	33	4	2	3	1	1	0	18	0	0	0	0	0	0	1	2	2	2	2	1	9	2	24	15	15	2	68	10	10	7	13
1	36	10	1	2	1	1	3	5	0	1	1	0	0	1	1	0	0	0	0	0	0	#NULL!	12	3	14	0	60	2	8	8	16
1	44	2	2	5	2	2	2	5	0	1	1	0	0	0	1	1	2	1	1	1	6	6	17	4	8	3	63	5	11	11	16
1	61	7	4	3	2	2	0	17	0	0	0	0	0	0	0	0	0	0	0	0	0	0	7	0	6	0	36	0	5	18	12
1	42	3	1	4	1	1	3	12	1	1	1	0	1	0	1	2	2	1	1	2	8	#NULL!	42	23	19	10	72	18	8	5	4
1	47	4	4	1	1	1	5	15	0	1	1	1	1	1	1	2	2	2	2	2	10	10	36	12	15	4	55	12	11	20	16
2	40	2	1	8	2	1	3	9	0	0	1	0	1	1	1	0	0	0	0	0	0	0	12	4	8	2	50	3	12	28	17
2	39	#NULL!	#NULL!	4	1	1	1	16	0	0	0	0	0	1	1	0	0	0	0	0	0	#NULL!	12	0	8	0	52	0	6	19	24
1	42	3	3	3	1	1	1	1	0	1	0	0	0	0	1	2	1	1	1	1	6	9	30	13	16	3	60	9	11	12	16
1	42	3	3	1	1	1	2	1	0	1	0	0	0	1	1	0	0	0	0	0	0	#NULL!	22	6	10	0	52	6	11	20	16
1	43	4	4	3	2	2	1	3	0	0	0	1	0	0	1	1	1	1	1	1	5	1	19	10	11	3	53	8	8	20	15
2	29	1	1	4	1	1	2	7	1	1	0	0	1	0	1	4	4	3	3	3	17	13	48	26	24	5	76	21	11	5	14
2	49	2	1	8	1	1	1	1	0	1	0	0	0	0	1	3	2	2	2	2	11	10	26	15	12	6	52	5	9	14	13
2	42	3	1	8	2	2	3	7	1	1	0	0	1	1	1	4	3	3	4	4	18	#NULL!	41	24	24	11	76	20	9	9	16
2	50	4	1	3	2	2	0	18	0	0	0	0	0	0	1	2	2	0	1	2	7	#NULL!	26	15	17	2	64	11	10	9	12
2	48	3	1	3	2	2	2	9	0	0	1	0	1	0	1	0	0	0	0	0	0	0	11	9	8	0	55	4	8	8	14
2	62	3	1	4	2	2	0	18	0	0	0	0	0	0	1	0	0	0	0	0	0	0	2	2	6	0	32	0	1	27	10
2	39	#NULL!	#NULL!	6	2	1	0	17	0	0	0	0	0	0	0	0	0	0	0	0	0	#NULL!	2	4	8	0	48	1	8	20	5
2	49	4	1	4	2	2	1	3	0	0	0	1	0	0	1	0	0	0	0	0	0	#NULL!	2	0	10	0	56	2	10	29	14
2	42	4	1	6	2	2	0	17	0	0	0	0	0	0	0	0	0	0	0	0	0	0	12	0	12	0	46	0	0	20	19
2	36	2	1	3	1	1	3	6	1	1	0	1	0	1	1	3	2	3	3	3	14	#NULL!	47	21	17	6	75	10	9	5	4
2	55	2	2	5	1	1	0	17	0	0	0	0	0	0	0	3	3	2	1	1	10	#NULL!	21	15	16	3	54	4	6	18	21
1	67	6	6	3	2	2	1	2	0	0	1	0	0	0	0	0	0	0	2	1	3	2	12	0	8	0	34	0	4	24	10
1	53	4	3	2	2	2	0	18	0	0	0	0	0	0	1	0	0	0	0	0	0	#NULL!	6	2	12	0	42	0	2	20	16
2	38	4	1	3	2	2	1	3	0	0	0	1	0	0	1	0	0	0	0	2	2	0	22	9	13	5	61	9	10	14	5
1	53	2	2	2	2	2	2	2	0	0	1	0	0	1	1	0	1	0	1	0	2	0	13	0	8	1	44	1	9	20	16
2	35	10	1	4	1	1	0	18	0	0	0	0	0	0	1	2	1	2	0	1	6	#NULL!	35	16	22	3	71	16	12	7	18
1	34	10	1	4	1	1	0	17	0	0	0	0	0	0	0	0	0	0	0	0	0	5	20	5	13	0	61	8	9	8	26
1	50	2	1	3	1	1	3	7	0	1	0	0	1	1	1	2	2	2	2	2	10	12	29	15	24	3	69	17	12	5	8
2	27	2	2	8	1	1	2	3	0	0	0	1	0	1	1	2	2	2	2	1	9	10	36	14	20	7	59	9	11	5	18
2	36	3	1	1	2	2	0	18	0	0	0	0	0	0	1	0	0	0	0	0	0	0	2	1	8	0	29	0	7	23	14
1	47	3	2	4	2	1	1	1	0	1	0	0	0	0	1	0	1	0	1	0	2	#NULL!	14	4	8	0	47	5	4	12	16
1	69	2	2	3	2	1	2	1	0	1	0	0	0	1	1	1	0	1	0	0	2	0	15	1	9	0	41	1	5	21	5
2	54	6	1	1	2	2	0	17	0	0	0	0	0	0	0	0	0	0	0	0	0	0	6	0	6	0	26	0	1	22	12
2	35	2	1	4	2	2	0	17	0	0	0	0	0	0	0	1	1	1	1	0	4	#NULL!	27	16	12	2	57	16	11	21	18
1	60	2	10	3	2	2	0	18	0	0	0	0	0	0	1	3	3	4	3	3	16	#NULL!	31	13	15	9	61	17	12	7	12
2	35	4	2	3	1	1	1	4	0	0	0	0	1	0	1	0	0	0	0	0	0	2	15	9	15	9	52	3	5	9	17
2	36	2	1	6	1	1	2	1	0	1	0	0	0	1	1	4	3	3	4	4	18	15	52	17	19	8	68	18	12	8	18
1	39	3	3	4	2	1	2	7	0	1	0	0	1	0	1	1	2	1	1	1	6	#NULL!	13	13	15	3	44	0	8	7	18
1	40	5	4	8	2	2	1	1	0	1	0	0	0	0	1	0	0	0	0	0	0	#NULL!	10	4	18	2	60	4	8	11	15
2	38	1	1	5	1	1	5	15	1	1	1	1	1	1	1	4	4	4	3	2	17	14	48	25	21	6	75	17	12	5	20
2	46	3	1	4	2	2	4	12	0	1	1	0	1	1	1	2	2	2	2	2	10	#NULL!	21	13	14	8	62	5	10	23	15
2	40	4	1	3	2	2	0	17	0	0	0	0	0	0	0	4	2	3	3	1	13	#NULL!	26	19	19	6	65	21	12	8	11
2	68	3	1	2	2	2	2	6	1	1	0	1	0	0	1	4	3	4	3	4	18	14	49	24	24	12	75	18	12	5	16
2	70	3	1	8	2	2	1	1	0	1	0	0	0	0	1	0	1	0	0	0	1	2	6	9	9	0	44	5	7	22	22
2	34	4	2	5	1	1	1	4	1	0	0	0	1	0	1	3	3	2	1	2	11	14	21	20	15	2	60	13	7	5	13
2	54	6	2	3	2	1	1	3	1	0	0	1	0	0	1	3	3	2	3	2	13	12	48	20	18	5	66	13	12	5	13
1	38	4	3	4	2	2	0	18	0	0	0	0	0	0	1	0	0	0	0	0	0	#NULL!	9	0	6	0	31	0	0	20	16
2	40	4	2	5	2	1	0	18	0	0	0	0	0	0	1	2	3	4	2	2	13	#NULL!	32	14	19	6	58	15	10	14	28
2	24	10	1	2	1	1	1	3	0	0	0	1	0	0	1	0	0	0	0	0	0	#NULL!	8	4	8	0	50	1	8	14	24
2	45	5	1	5	2	2	3	7	0	1	0	0	1	1	1	3	3	2	2	1	11	9	25	15	17	4	60	10	12	15	9
1	43	1	1	4	1	1	2	1	0	1	0	0	0	1	1	1	2	2	2	2	9	#NULL!	17	7	17	4	63	8	10	5	17
1	56	3	3	4	2	2	1	1	0	1	0	0	0	0	1	3	3	3	3	3	15	15	40	9	12	9	51	12	12	20	12
2	44	5	1	1	2	2	0	17	0	0	0	0	0	0	0	0	0	0	0	0	0	#NULL!	7	2	6	1	30	1	5	26	20
1	40	4	4	2	2	1	2	2	0	0	1	0	0	1	1	1	1	0	1	1	4	4	27	9	16	1	57	11	10	20	13
2	49	2	1	8	2	1	1	1	0	1	0	0	0	0	1	1	1	0	1	0	3	#NULL!	7	4	7	1	44	2	3	22	15
2	40	6	2	3	2	2	0	17	0	0	0	0	0	0	0	2	0	0	0	0	2	4	13	6	13	0	50	2	1	14	15
2	45	10	10	3	1	1	4	11	0	1	1	1	0	1	1	1	2	2	1	1	7	8	27	14	11	4	54	8	11	9	14
2	36	#NULL!	#NULL!	8	2	2	5	15	0	1	1	1	1	1	1	3	1	1	2	1	8	#NULL!	33	11	15	7	53	7	12	18	15
2	55	1	1	8	1	1	0	18	0	0	0	0	0	0	1	1	1	0	1	1	4	#NULL!	27	10	9	1	56	5	11	5	17
2	36	4	1	5	2	2	0	18	0	0	0	0	0	0	1	0	0	0	0	0	0	0	12	0	6	0	40	0	8	5	4
2	54	2	1	3	2	2	0	17	0	0	0	0	0	0	0	0	0	0	0	0	0	#NULL!	12	0	6	0	39	0	1	20	25
1	53	3	3	5	2	2	0	18	0	0	0	0	0	0	1	0	0	0	0	0	0	0	9	5	11	0	40	2	8	21	12
1	46	10	10	7	2	2	1	1	0	1	0	0	0	0	1	1	1	1	1	1	5	#NULL!	18	10	9	4	58	7	9	9	13
1	65	2	2	5	2	2	0	17	0	0	0	0	0	0	0	0	0	0	0	0	0	0	12	3	10	0	52	1	7	12	17
2	48	3	1	6	2	1	0	17	0	0	0	0	0	0	0	1	1	1	1	1	5	#NULL!	28	13	18	2	57	11	11	12	12
1	50	2	2	3	1	2	2	5	0	1	1	0	0	0	1	1	1	1	1	1	5	10	12	7	9	3	44	2	5	20	20
2	37	2	2	1	1	1	2	2	0	0	1	0	0	1	1	1	1	1	1	1	5	#NULL!	21	8	9	4	51	6	10	20	18
2	47	4	1	3	2	1	0	18	0	0	0	0	0	0	1	0	0	0	0	0	0	7	12	2	6	0	34	0	6	20	15
2	29	3	1	3	1	1	2	5	0	1	1	0	0	0	1	3	3	1	2	2	11	#NULL!	22	12	14	6	55	5	9	11	12
1	33	2	1	3	1	1	0	18	0	0	0	0	0	0	1	0	0	0	0	0	0	0	8	3	11	0	51	5	6	17	17
2	28	1	1	3	1	1	0	17	0	0	0	0	0	0	0	3	1	1	0	1	6	#NULL!	24	14	17	0	71	6	8	5	15
1	45	2	2	2	1	1	0	17	0	0	0	0	0	0	0	0	0	1	0	0	1	2	27	8	12	0	50	7	10	19	16
1	44	3	3	3	1	1	1	3	1	0	0	1	0	0	1	3	2	3	2	2	12	15	38	21	19	12	72	15	10	5	21
1	49	1	1	4	1	1	3	5	1	1	1	0	0	1	1	3	4	4	4	3	18	#NULL!	46	23	20	10	70	16	12	5	15
1	44	3	3	6	2	2	3	12	1	1	1	0	1	0	1	4	4	4	4	4	20	20	54	27	24	12	80	21	11	5	4
1	51	7	5	3	2	2	1	1	0	1	0	0	0	0	1	0	0	0	0	0	0	0	12	0	6	0	33	1	8	28	20
2	41	4	1	2	2	1	0	18	0	0	0	0	0	0	1	0	0	0	0	0	0	#NULL!	12	0	9	0	41	3	2	17	16
2	49	2	1	3	2	1	3	12	0	1	1	0	1	0	1	3	3	3	3	3	15	8	43	18	24	9	77	16	11	8	13
2	48	3	1	4	2	2	2	5	0	1	1	0	0	0	1	0	0	0	0	0	0	#NULL!	25	17	10	1	56	8	11	10	18
2	45	#NULL!	#NULL!	3	1	1	5	15	0	1	1	1	1	1	1	0	2	0	4	4	10	1	10	4	12	8	51	1	8	5	13
2	50	5	1	5	2	1	0	17	0	0	0	0	0	0	0	0	0	0	0	0	0	0	18	3	7	0	47	2	3	19	15
2	41	10	1	2	2	1	1	2	0	0	1	0	0	0	1	1	2	2	3	0	8	#NULL!	22	13	17	2	64	7	11	14	16
1	39	5	3	3	2	1	0	17	0	0	0	0	0	0	0	3	2	4	3	4	16	7	21	14	15	6	55	10	8	20	17
1	35	4	4	4	2	2	0	18	0	0	0	0	0	0	1	0	0	0	0	0	0	#NULL!	8	1	7	0	37	3	7	21	8
1	50	3	3	5	1	1	5	15	1	1	1	1	1	1	1	3	3	3	3	3	15	10	29	18	18	9	69	15	12	13	12
1	23	1	1	8	1	1	4	11	1	1	1	1	0	1	1	4	3	4	3	4	18	14	55	25	24	11	74	19	8	20	14
2	32	10	1	2	1	1	0	17	0	0	0	0	0	0	0	1	1	2	1	2	7	#NULL!	22	13	18	10	66	15	10	6	18
2	36	3	1	4	2	2	1	4	0	0	0	0	1	0	1	0	0	2	0	0	2	0	39	12	19	5	67	10	10	11	14
2	30	1	1	6	1	1	0	18	0	0	0	0	0	0	1	0	1	1	1	1	4	#NULL!	14	0	13	3	50	2	8	11	12
2	35	2	1	4	2	1	0	18	1	0	0	0	0	0	1	4	4	4	4	4	20	#NULL!	49	23	24	12	77	18	12	5	16
2	53	3	1	4	2	2	0	18	0	0	0	0	0	0	1	1	1	1	1	1	5	#NULL!	28	8	13	2	56	13	10	20	20
2	32	#NULL!	#NULL!	1	1	1	2	2	0	0	1	0	0	1	1	0	0	0	1	0	1	0	17	10	10	4	55	7	8	12	21
1	71	3	2	2	2	2	4	14	0	0	1	1	1	1	1	1	1	0	1	1	4	#NULL!	0	6	13	12	49	18	9	13	4
2	56	5	1	3	2	2	1	2	0	0	1	0	0	0	0	0	0	0	0	0	0	0	9	0	6	0	28	0	0	26	14
1	52	5	5	3	2	2	2	5	0	1	1	0	0	0	1	1	2	1	1	1	6	5	23	10	13	3	63	6	12	10	23
2	33	2	1	5	1	1	2	4	0	0	0	0	1	1	1	0	0	0	0	0	0	6	29	13	22	12	69	18	11	5	22
2	46	5	1	3	2	2	1	2	0	0	1	0	0	0	1	1	0	0	0	0	1	2	5	0	6	0	44	6	1	20	19
2	59	2	10	3	2	2	0	17	0	0	0	0	0	0	0	2	2	0	2	1	7	#NULL!	26	10	17	4	57	6	12	5	19
1	35	2	2	4	2	2	0	18	0	0	0	0	0	0	1	0	0	0	0	0	0	0	9	0	6	0	39	0	1	30	22
2	39	9	6	6	1	2	3	7	0	1	0	0	1	1	1	1	2	1	2	1	7	5	35	8	17	3	44	5	7	27	10
2	28	1	1	8	1	1	1	16	0	0	0	0	0	1	1	3	1	2	1	1	8	14	43	20	24	6	66	13	8	5	27
2	37	1	1	3	1	1	3	6	0	1	0	1	0	1	1	1	1	2	2	0	6	8	22	18	16	9	62	5	8	5	20
2	48	2	1	4	1	2	5	15	1	1	1	1	1	1	1	4	4	3	4	4	19	19	51	25	23	10	76	20	11	9	23
1	39	1	1	6	1	1	4	14	0	0	1	1	1	1	0	4	4	3	4	2	17	16	34	15	18	9	63	16	10	11	7
2	43	4	1	6	1	1	0	17	0	0	0	0	0	0	0	0	0	0	0	0	0	#NULL!	13	4	6	0	37	1	3	10	10
2	58	3	1	3	2	1	0	17	0	0	0	0	0	0	0	1	1	0	0	1	3	0	25	8	10	0	75	6	11	5	20
1	45	1	1	3	1	1	1	3	0	0	0	1	0	0	1	0	0	0	0	0	0	1	12	0	6	0	37	1	5	14	18
2	49	2	2	3	1	1	2	6	0	1	0	1	0	0	1	3	3	0	3	3	12	#NULL!	29	3	11	6	65	7	7	8	10
1	43	4	4	6	2	2	0	18	0	0	0	0	0	0	1	1	0	0	0	0	1	1	7	1	8	0	52	1	9	18	16
1	71	4	3	4	2	2	0	17	0	0	0	0	0	0	0	0	0	0	0	0	0	0	10	1	8	0	41	1	6	17	15
1	55	2	2	5	2	2	2	5	1	1	1	0	0	0	1	3	2	3	3	3	14	17	45	24	23	9	74	19	12	5	17
2	43	4	1	3	2	2	3	10	1	0	0	1	1	1	1	4	3	4	3	3	17	20	51	27	24	9	68	21	8	5	4
1	47	2	2	3	2	2	0	18	0	0	0	0	0	0	1	0	0	0	0	0	0	#NULL!	8	4	9	0	45	2	8	23	15
1	42	1	1	2	1	1	2	1	0	1	0	0	0	1	1	1	1	0	1	1	4	5	17	7	13	2	57	2	9	13	19
2	50	1	1	3	1	2	1	1	1	1	0	0	0	0	1	3	4	4	4	3	18	#NULL!	43	23	22	5	74	16	12	5	15
2	56	#NULL!	#NULL!	3	2	2	0	17	0	0	0	0	0	0	0	0	0	0	0	0	0	#NULL!	28	8	15	3	64	13	9	8	17
1	50	3	2	3	1	1	1	1	0	1	0	0	0	0	1	1	1	1	1	1	5	12	14	8	12	4	57	7	11	10	18
1	55	1	1	5	1	1	1	1	0	1	0	0	0	0	1	0	0	0	0	0	0	0	13	1	7	0	38	0	6	14	12
2	44	3	1	3	2	1	4	11	0	1	1	1	0	1	1	1	1	1	3	3	9	12	30	14	18	3	60	5	8	16	21
1	32	4	3	4	1	1	0	17	1	0	0	0	0	0	0	4	3	4	3	3	17	#NULL!	51	23	22	8	68	13	12	5	28
1	39	2	1	4	2	2	0	18	0	0	0	0	0	0	1	2	1	2	3	3	11	#NULL!	31	11	18	8	57	2	5	19	16
1	42	#NULL!	#NULL!	4	1	1	0	18	0	0	0	0	0	0	1	0	0	0	0	0	0	1	6	0	6	0	31	0	3	21	11
1	48	10	10	2	1	1	1	1	0	1	0	0	0	0	1	1	1	0	0	0	2	8	6	8	11	3	58	4	7	18	17
2	40	3	1	5	2	2	1	16	0	0	0	0	0	1	1	0	0	0	0	0	0	#NULL!	14	4	7	0	55	4	6	9	19
1	45	4	3	3	2	2	0	17	0	0	0	0	0	0	0	0	0	0	0	0	0	#NULL!	12	3	12	0	46	0	1	20	16
1	44	3	3	5	1	1	0	18	0	0	0	0	0	0	1	3	3	3	3	3	15	15	39	18	20	8	73	14	11	5	15
1	52	3	1	6	2	1	5	15	0	1	1	1	1	1	1	4	3	4	3	3	17	10	33	15	18	7	60	13	10	15	18
2	42	5	3	5	1	1	0	17	0	0	0	0	0	0	0	0	0	0	0	0	0	#NULL!	9	0	6	0	32	0	0	20	16
1	59	1	1	4	2	2	2	1	0	1	0	0	0	1	1	2	3	2	2	2	11	#NULL!	17	6	14	7	57	5	10	9	21
2	44	5	1	1	2	2	1	1	0	1	0	0	0	0	1	0	0	0	0	0	0	1	11	3	6	0	50	0	11	9	17
2	38	2	2	8	1	1	0	17	1	0	0	0	0	0	0	4	4	4	4	4	20	17	44	23	24	12	77	20	4	21	17
2	66	3	1	4	2	2	0	17	0	0	0	0	0	0	0	0	0	0	0	0	0	#NULL!	14	3	16	0	58	4	6	19	16
1	50	2	2	1	2	2	5	15	0	1	1	1	1	1	1	3	3	3	3	3	15	7	36	18	18	9	51	14	12	25	18
2	30	2	1	3	1	1	2	8	0	0	1	1	0	0	1	1	1	1	1	1	5	#NULL!	26	14	16	0	49	4	10	5	12
1	41	3	3	4	2	2	0	17	0	0	0	0	0	0	0	0	0	0	0	0	0	0	9	2	6	0	37	0	2	19	22
2	45	2	1	5	2	2	0	17	0	0	0	0	0	0	0	0	0	0	0	0	0	#NULL!	6	0	7	0	33	0	1	20	8
1	45	4	2	3	1	1	2	2	0	0	1	0	0	1	1	1	1	1	1	1	5	5	17	6	12	3	54	4	10	20	17
2	52	2	1	3	1	2	0	18	0	0	0	0	0	0	1	0	0	0	0	0	0	0	13	2	7	0	45	2	6	10	12
2	50	2	2	6	2	2	0	18	0	0	0	0	0	0	1	0	0	0	0	0	0	#NULL!	23	5	10	0	49	5	10	6	9
2	28	2	2	3	1	1	3	11	0	1	1	1	0	0	1	1	0	1	0	0	2	#NULL!	14	1	6	0	42	2	6	20	17
2	40	1	1	3	1	1	1	2	0	0	1	0	0	0	1	1	1	1	1	1	5	10	48	16	24	3	72	9	12	5	16
1	42	3	3	5	2	2	4	13	0	1	0	1	1	1	0	1	2	2	1	2	8	10	37	16	16	6	55	9	6	23	17
1	56	4	3	5	2	2	1	1	0	1	0	0	0	0	1	1	1	0	0	0	2	2	6	3	6	0	33	5	8	22	14
2	43	2	1	3	2	2	0	18	0	0	0	0	0	0	1	3	2	3	1	2	11	#NULL!	31	13	18	6	67	14	12	8	20
1	43	2	1	2	1	1	2	1	0	1	0	0	0	1	1	1	1	1	1	1	5	11	20	5	12	6	57	6	11	6	24
1	51	7	7	5	2	2	0	17	0	0	0	0	0	0	0	0	0	0	0	0	0	0	11	0	6	0	39	0	2	24	14
2	42	#NULL!	#NULL!	3	1	1	1	4	0	0	0	0	1	0	1	1	1	1	1	1	5	0	19	6	11	3	52	12	10	14	17
1	30	#NULL!	#NULL!	5	1	1	2	1	0	1	0	0	0	1	1	3	3	2	3	3	14	12	43	15	17	11	63	10	11	8	19
2	37	1	1	4	1	1	0	17	0	0	0	0	0	0	0	3	3	3	2	3	14	0	16	7	15	7	61	12	12	28	17
1	50	6	5	5	2	2	0	17	1	0	0	0	0	0	0	2	2	3	3	3	13	#NULL!	45	23	19	9	72	19	11	6	23
2	42	3	3	5	1	1	1	1	0	1	0	0	0	0	1	2	3	3	3	3	14	15	34	16	15	8	55	6	8	12	20
2	51	1	1	4	2	1	3	5	1	1	1	0	0	1	1	2	3	2	3	3	13	#NULL!	51	27	12	9	47	21	12	20	16
2	45	4	10	5	2	2	1	2	0	0	1	0	0	0	1	0	0	0	0	0	0	#NULL!	7	3	7	3	49	4	9	12	15
2	47	2	1	2	2	2	0	17	0	0	0	0	0	0	0	0	0	0	0	0	0	#NULL!	14	6	8	2	59	5	10	13	16
2	40	1	1	3	1	2	4	12	1	1	1	0	1	1	1	4	3	4	3	3	17	13	31	20	17	7	67	17	10	9	15
2	40	#NULL!	#NULL!	3	1	1	0	18	0	0	0	0	0	0	1	0	0	0	0	0	0	0	5	3	6	0	46	0	3	15	15
2	39	4	2	3	1	1	0	17	0	0	0	0	0	0	0	3	3	2	3	3	14	#NULL!	39	12	19	8	63	14	11	6	25
2	40	3	1	3	1	1	3	7	0	1	0	0	1	1	1	2	2	2	2	2	10	#NULL!	24	9	12	6	47	7	7	20	16
2	30	10	1	4	1	1	1	3	0	0	0	1	0	0	1	0	0	0	0	0	0	0	16	4	9	4	49	4	5	12	22
2	34	3	1	3	2	2	0	17	0	0	0	0	0	0	0	0	0	0	0	0	0	0	3	8	7	0	35	4	1	20	15
2	36	3	1	3	2	1	2	6	1	1	0	1	0	0	1	4	4	4	4	4	20	#NULL!	53	25	24	12	73	20	11	20	16
1	56	9	8	3	2	2	0	18	0	0	0	0	0	0	1	0	0	0	0	0	0	0	0	0	9	0	34	0	2	24	14
2	26	#NULL!	#NULL!	3	1	1	2	1	1	1	0	0	0	1	1	4	4	4	4	4	20	#NULL!	48	27	24	12	58	21	12	25	21
2	30	2	1	3	1	2	3	5	0	1	1	0	0	1	1	1	1	1	1	1	5	#NULL!	30	15	19	4	70	9	12	17	19
2	31	#NULL!	#NULL!	3	2	1	0	17	0	0	0	0	0	0	0	0	0	0	0	0	0	#NULL!	0	0	6	0	32	3	5	26	12
2	33	1	1	3	1	1	3	7	0	1	0	0	1	1	1	2	2	3	2	2	11	11	50	19	19	6	72	20	12	8	13
1	44	4	2	2	2	2	1	2	0	0	1	0	0	0	1	0	0	0	1	0	1	#NULL!	18	10	15	9	54	14	8	10	12
2	36	4	1	3	2	1	0	18	0	0	0	0	0	0	1	0	0	0	0	0	0	0	3	3	7	0	48	3	4	25	18
1	55	5	2	3	2	2	0	18	0	0	0	0	0	0	1	1	1	1	1	1	5	7	14	4	12	0	42	3	6	19	17
2	46	4	1	3	2	2	0	17	0	0	0	0	0	0	0	1	1	0	1	1	4	7	17	3	10	3	30	2	4	26	20
2	27	3	1	8	1	1	1	3	1	0	0	1	0	0	1	2	3	3	3	3	14	#NULL!	46	26	24	10	77	21	12	7	15
1	40	2	2	3	1	1	4	13	0	1	0	1	1	1	1	3	3	3	2	2	13	10	26	22	19	5	71	8	9	8	4
2	62	2	1	3	2	2	1	2	0	0	1	0	0	0	1	1	2	1	2	2	8	5	36	14	17	6	66	10	10	6	16
2	40	3	1	8	2	1	0	17	0	0	0	0	0	0	0	3	1	1	2	1	8	5	37	17	12	3	61	7	10	11	16
1	46	1	1	5	1	1	1	16	0	0	0	0	0	1	1	0	0	0	0	0	0	0	17	3	10	0	44	0	5	26	20
2	39	#NULL!	#NULL!	5	2	1	0	18	0	0	0	0	0	0	1	2	2	0	0	0	4	#NULL!	16	6	13	3	49	6	9	11	11
1	54	4	2	4	1	1	3	6	0	1	0	1	0	1	1	2	2	2	1	1	8	4	20	8	15	4	49	3	8	10	18
2	43	10	10	3	2	1	2	1	1	1	0	0	0	1	1	3	3	3	3	3	15	#NULL!	39	25	19	8	65	21	11	5	18
1	45	10	1	3	1	1	3	7	1	1	0	0	1	1	1	4	4	4	4	4	20	#NULL!	46	21	19	9	75	15	10	5	18
1	59	2	2	5	1	1	2	1	0	1	0	0	0	1	1	2	2	2	1	1	8	5	39	13	16	3	58	12	10	12	19
2	56	4	4	3	1	2	0	17	0	0	0	0	0	0	0	0	0	0	0	0	0	0	2	1	6	0	28	0	0	32	13
2	41	2	#NULL!	3	2	2	2	1	0	1	0	0	0	1	1	1	1	1	2	1	6	#NULL!	24	15	10	5	59	5	11	16	18
2	57	2	1	3	2	2	2	3	0	0	0	1	0	1	1	0	0	0	0	0	0	3	20	10	10	4	46	9	7	13	17
1	50	2	2	6	1	1	1	1	0	1	0	0	0	0	1	2	2	2	1	1	8	5	19	9	12	5	52	4	10	20	18
1	79	2	2	4	2	2	0	17	0	0	0	0	0	0	0	0	0	0	0	0	0	0	4	1	10	0	40	0	3	22	12
2	23	#NULL!	#NULL!	2	1	1	0	18	0	0	0	0	0	0	1	1	1	0	1	1	4	#NULL!	27	9	14	0	59	15	12	11	19
1	58	4	3	8	2	2	0	18	0	0	0	0	0	0	1	1	1	1	1	1	5	8	14	5	7	3	48	5	9	19	15
2	32	1	1	1	1	1	2	6	0	1	0	1	0	0	1	3	3	3	4	4	17	14	28	19	22	9	71	15	11	5	14
1	48	5	5	3	2	2	3	13	0	1	0	1	1	0	1	2	2	3	2	2	11	#NULL!	29	12	23	6	71	17	12	11	8
2	42	3	3	5	1	1	2	3	0	0	0	1	0	1	1	1	1	1	0	1	4	0	19	12	14	3	62	12	12	10	11
2	32	#NULL!	#NULL!	6	1	1	2	4	1	0	0	0	1	1	1	1	2	3	3	2	11	10	43	23	22	8	69	18	11	12	16
2	50	3	1	5	2	2	0	17	0	0	0	0	0	0	0	0	1	0	1	1	3	#NULL!	20	9	14	1	56	13	8	11	20
2	33	10	10	4	1	1	0	18	1	0	0	0	0	0	1	4	4	3	4	4	19	20	42	23	23	11	69	21	10	5	13
2	50	4	1	3	2	1	1	1	0	1	0	0	0	0	1	0	0	0	0	0	0	#NULL!	6	1	8	0	47	0	11	21	18
2	42	2	1	8	2	1	1	3	0	0	0	1	0	0	1	1	0	0	0	0	1	5	11	6	8	0	44	3	9	8	18
2	41	3	1	5	1	1	1	2	0	0	1	0	0	0	1	1	0	1	0	0	2	9	15	2	10	2	65	7	7	5	9
2	32	10	1	8	1	1	1	3	0	0	0	1	0	0	1	0	0	0	0	0	0	#NULL!	13	4	9	0	63	7	4	10	16
2	30	2	1	2	1	1	0	17	0	0	0	0	0	0	0	0	0	0	0	0	0	#NULL!	12	8	11	0	60	6	8	8	21
2	44	5	1	6	2	1	5	15	0	1	1	1	1	1	1	3	3	3	3	3	15	#NULL!	34	23	17	8	66	18	11	16	16
2	23	2	1	2	1	1	0	18	0	0	0	0	0	0	1	0	0	0	0	0	0	5	2	3	6	1	37	0	3	17	19
2	34	3	3	3	1	2	5	15	0	1	1	1	1	1	1	4	4	4	4	4	20	#NULL!	39	25	24	12	67	19	11	11	4
2	38	2	1	5	2	2	2	5	1	1	1	0	0	0	1	4	2	3	2	2	13	20	45	22	16	9	64	18	11	6	6
2	37	4	1	3	2	1	0	18	0	0	0	0	0	0	1	1	2	1	1	1	6	#NULL!	26	10	13	3	52	7	12	12	18
1	54	4	4	7	2	2	0	17	0	0	0	0	0	0	0	2	2	2	2	2	10	0	27	11	14	6	51	9	3	20	16
1	40	2	2	2	1	1	0	18	0	0	0	0	0	0	1	0	0	0	0	1	1	#NULL!	15	3	10	4	53	5	10	14	23
2	44	2	1	1	2	2	2	1	1	1	0	0	0	1	1	3	2	3	2	2	12	17	48	27	22	5	76	19	12	5	17
2	36	1	1	1	1	1	5	15	0	1	1	1	1	1	1	2	1	1	1	2	7	4	11	6	9	1	50	6	7	18	25
1	45	1	1	6	1	1	3	5	0	1	1	0	0	1	1	1	1	1	0	0	3	2	13	2	9	0	44	0	10	14	6
2	44	3	1	3	2	2	1	3	0	0	0	1	0	0	1	0	0	0	0	1	1	5	12	12	15	4	68	10	10	8	16
1	58	2	1	3	2	2	2	7	0	1	0	0	1	0	1	2	2	3	2	2	11	#NULL!	33	17	19	8	69	12	11	5	15
2	51	1	1	5	1	2	3	9	1	0	1	0	1	1	1	2	3	2	1	3	11	8	36	24	24	8	73	10	12	5	9
2	26	#NULL!	#NULL!	4	1	1	1	3	0	0	0	1	0	0	1	0	0	0	0	0	0	0	14	6	9	1	56	4	12	19	13
1	52	4	1	4	2	2	1	1	0	1	0	0	0	0	1	0	1	0	0	0	1	1	12	1	8	0	37	4	8	24	10
2	42	4	1	3	2	1	1	16	0	0	0	0	0	1	1	3	2	1	2	2	10	10	30	13	22	6	63	13	12	11	18
2	43	3	10	1	2	2	0	17	0	0	0	0	0	0	0	1	1	2	2	3	9	#NULL!	18	12	12	6	46	7	9	21	17
1	33	4	2	7	1	1	0	17	0	0	0	0	0	0	0	2	2	2	2	2	10	#NULL!	15	9	23	6	61	11	9	5	17
1	46	1	1	3	1	1	1	3	0	0	0	1	0	0	1	3	2	3	1	1	10	8	32	8	16	5	56	10	11	8	17
2	44	4	4	3	1	1	1	1	0	1	0	0	0	0	1	1	1	0	0	0	2	#NULL!	13	3	8	0	61	1	7	17	13
2	66	2	1	5	2	2	0	17	0	0	0	0	0	0	0	0	0	0	0	0	0	0	10	0	6	0	31	0	0	14	20
2	40	2	1	3	2	1	1	1	0	1	0	0	0	0	1	1	1	0	1	1	4	#NULL!	21	12	16	4	61	7	11	15	27
1	37	10	1	6	1	1	1	1	1	1	0	0	0	0	1	4	2	4	2	2	14	10	12	27	24	6	67	21	12	20	16
1	40	4	4	4	2	1	1	1	1	1	0	0	0	0	1	1	3	0	2	3	9	11	27	23	12	0	56	6	10	10	16
2	58	2	1	1	2	2	0	18	0	0	0	0	0	0	1	1	1	0	0	0	2	#NULL!	12	5	12	0	46	5	7	20	15
2	46	#NULL!	#NULL!	3	2	2	1	3	0	0	0	1	0	0	1	0	0	0	0	0	0	#NULL!	3	0	6	0	38	0	5	19	15
1	52	5	5	4	2	2	1	1	0	1	0	0	0	0	1	2	1	1	1	1	6	0	2	1	12	6	43	2	9	19	13
2	34	4	1	5	1	1	5	15	1	1	1	1	1	1	1	3	3	3	3	3	15	17	28	27	24	9	80	21	12	5	12
1	46	10	10	5	2	1	3	13	0	1	0	1	1	0	0	2	2	2	2	2	10	7	33	17	18	6	52	8	12	20	16
2	41	1	1	3	1	1	2	1	1	1	0	0	0	1	1	4	4	3	4	4	19	20	44	26	23	11	76	19	11	5	18
1	49	2	2	8	1	2	4	13	0	1	0	1	1	1	1	1	1	1	1	1	5	9	27	10	14	4	58	13	11	5	21
2	42	4	1	3	2	1	1	4	1	0	0	0	1	0	1	3	2	3	2	2	12	9	42	22	19	6	61	16	9	8	13
1	50	3	3	6	2	2	2	1	0	1	0	0	0	1	1	1	1	0	1	1	4	0	6	5	6	2	39	3	8	23	7
1	41	5	3	8	2	2	1	2	0	0	1	0	0	0	1	1	0	1	0	1	3	0	0	3	10	1	34	3	5	35	10
2	57	3	1	3	2	2	0	18	0	0	0	0	0	0	1	1	0	1	0	0	2	0	8	6	9	1	38	4	7	10	18
2	45	3	1	5	2	2	1	3	0	0	0	1	0	0	1	0	0	0	0	0	0	#NULL!	2	2	8	0	39	0	0	32	11
1	43	1	1	2	1	1	2	10	0	0	0	1	1	0	1	1	1	1	1	1	5	#NULL!	27	11	19	3	66	11	11	8	21
1	39	#NULL!	#NULL!	3	1	1	0	18	0	0	0	0	0	0	1	0	0	0	0	0	0	3	14	3	7	0	42	2	8	17	18
2	40	2	2	3	1	1	0	18	0	0	0	0	0	0	1	1	1	1	1	1	5	#NULL!	17	4	11	0	49	7	11	18	15
2	41	6	1	3	2	1	3	9	0	0	1	0	1	1	1	0	0	0	0	0	0	0	40	20	24	6	69	15	12	7	5
1	51	6	4	6	1	1	1	16	0	0	0	0	0	1	1	0	0	0	0	0	0	#NULL!	9	1	7	0	40	0	0	26	20
2	40	3	1	3	2	2	1	16	0	0	0	0	0	1	1	1	1	0	2	1	5	#NULL!	29	12	20	3	71	9	12	6	18
1	40	4	1	3	1	1	0	18	0	0	0	0	0	0	1	0	0	0	0	0	0	#NULL!	19	2	10	0	54	10	8	10	19
1	38	1	1	5	1	1	2	1	0	1	0	0	0	1	1	2	2	2	1	2	9	#NULL!	33	16	17	3	60	12	12	5	22
2	46	3	#NULL!	4	2	2	0	17	0	0	0	0	0	0	0	0	0	0	0	0	0	#NULL!	11	0	6	0	49	0	8	12	16
2	29	1	1	3	2	1	5	15	0	1	1	1	1	1	1	2	2	2	2	2	10	17	24	10	14	6	49	9	12	20	16
2	45	3	1	5	2	2	0	18	0	0	0	0	0	0	1	0	0	0	0	0	0	#NULL!	12	6	7	0	43	2	3	23	13
2	51	4	1	5	2	1	3	12	0	1	1	0	1	0	1	2	2	2	2	2	10	#NULL!	36	18	15	7	59	8	10	10	18
2	62	3	1	6	2	2	0	17	0	0	0	0	0	0	0	0	0	0	0	0	0	9	20	13	17	0	56	10	10	19	16
1	55	3	3	3	1	2	0	17	0	0	0	0	0	0	0	0	0	0	0	0	0	0	12	0	7	0	45	5	9	15	7
1	48	2	1	2	1	1	3	5	0	1	1	0	0	1	1	2	1	2	2	2	9	5	12	16	17	5	64	17	12	17	18
2	38	3	1	5	2	1	0	18	0	0	0	0	0	0	1	2	1	1	2	3	9	#NULL!	18	6	14	3	62	13	11	18	18
1	63	2	2	4	2	2	1	1	0	1	0	0	0	0	1	2	2	2	2	3	11	8	40	19	17	7	63	12	11	12	25
2	42	3	1	8	2	2	5	15	0	1	1	1	1	1	1	2	2	2	2	2	10	16	27	19	18	7	72	14	12	5	17
2	46	2	2	1	2	1	0	17	0	0	0	0	0	0	0	0	0	0	0	0	0	#NULL!	3	0	6	0	41	0	3	23	10
1	44	3	3	3	1	1	3	5	0	1	1	0	0	1	1	1	1	1	0	0	3	1	15	8	14	2	58	4	10	11	16
1	48	8	4	3	2	2	1	1	0	1	0	0	0	0	1	0	0	0	0	0	0	5	11	0	9	0	37	1	6	30	28
2	41	2	2	1	1	1	0	18	0	0	0	0	0	0	1	1	2	1	1	1	6	#NULL!	21	15	16	7	68	4	10	10	7
2	37	2	1	5	1	1	5	15	0	1	1	1	1	1	1	2	3	2	3	2	12	9	44	20	20	11	68	15	12	8	20
1	33	#NULL!	#NULL!	1	2	2	0	17	0	0	0	0	0	0	0	1	2	1	2	2	8	#NULL!	20	10	13	9	53	5	12	19	17
1	41	3	3	3	1	1	0	17	0	0	0	0	0	0	0	0	0	0	0	0	0	0	6	0	6	0	39	0	0	20	17
2	27	10	1	4	1	1	0	18	0	0	0	0	0	0	1	1	1	0	1	1	4	6	20	6	14	3	63	7	11	19	14
1	45	3	3	2	1	1	1	16	0	0	0	0	0	1	1	0	1	0	1	1	3	#NULL!	8	5	9	3	51	0	1	8	17
2	40	1	1	7	1	1	2	5	0	1	1	0	0	0	1	3	3	3	3	3	15	12	33	11	17	6	64	11	10	5	20
1	39	1	1	3	2	1	0	17	0	0	0	0	0	0	0	0	0	0	0	0	0	#NULL!	12	3	6	0	37	3	0	20	16
1	46	1	1	2	1	1	1	16	0	0	0	0	0	1	0	1	2	2	1	0	6	#NULL!	36	17	17	4	55	15	3	21	15
2	32	2	1	4	2	1	1	1	0	1	0	0	0	0	1	3	2	4	2	2	13	11	38	18	11	8	38	11	12	17	17
1	46	3	2	3	2	2	0	17	0	0	0	0	0	0	0	0	0	0	0	0	0	#NULL!	7	0	6	0	40	0	5	19	14
1	42	3	2	3	2	2	2	1	0	1	0	0	0	1	1	1	2	1	1	1	6	7	20	10	11	1	65	10	7	10	15
1	47	4	4	3	2	2	1	1	0	1	0	0	0	0	1	1	1	1	1	1	5	8	34	18	11	4	51	7	6	11	7
1	46	3	3	3	1	1	1	1	0	1	0	0	0	0	1	2	2	1	1	1	7	12	27	14	15	4	63	11	12	8	14
1	53	5	3	2	2	2	1	16	0	0	0	0	0	1	1	0	0	0	0	0	0	#NULL!	6	2	9	3	41	2	8	19	12
1	47	3	3	4	1	1	4	12	1	1	1	0	1	1	1	4	3	4	4	4	19	12	53	24	17	7	65	16	9	5	25
2	53	#NULL!	#NULL!	3	1	1	2	1	0	1	0	0	0	1	1	1	1	3	2	1	8	6	14	11	10	7	39	1	5	15	13
1	51	2	2	5	2	2	0	17	0	0	0	0	0	0	0	0	0	0	0	0	0	#NULL!	5	5	9	0	35	2	2	12	21
2	37	2	2	5	2	2	0	17	0	0	0	0	0	0	0	3	2	2	2	1	10	5	19	8	14	3	58	6	10	7	16
2	68	3	10	4	1	2	3	14	0	0	1	1	1	0	0	0	1	0	1	1	3	7	24	8	12	3	54	8	12	25	14
2	58	#NULL!	#NULL!	2	2	1	2	5	0	1	1	0	0	0	1	4	3	2	2	3	14	#NULL!	27	16	22	7	63	6	11	9	12
2	31	2	1	4	1	1	2	2	0	0	1	0	0	1	1	2	3	2	3	3	13	#NULL!	42	18	17	7	70	16	11	8	13
2	44	3	1	3	1	1	2	5	0	1	1	0	0	0	1	3	2	3	2	2	12	16	24	16	19	7	61	13	12	7	13
2	47	2	1	1	2	2	1	1	0	1	0	0	0	0	1	0	0	0	0	0	0	0	12	3	7	0	40	0	4	17	18
2	37	5	3	3	1	1	1	4	0	0	0	0	1	0	1	0	1	0	0	0	1	#NULL!	15	5	11	0	58	2	10	15	13
1	50	2	2	1	2	2	4	15	0	1	1	1	1	0	1	2	2	2	2	2	10	15	31	20	18	6	56	10	12	20	16
1	43	4	3	4	1	1	0	17	1	0	0	0	0	0	0	3	2	3	2	2	12	12	51	22	24	6	77	19	12	5	21
2	51	4	1	5	2	2	3	5	0	1	1	0	0	1	1	0	1	0	0	0	1	0	6	1	7	0	45	2	9	20	16
1	39	2	1	3	1	1	1	1	0	1	0	0	0	0	1	3	1	4	3	2	13	5	29	16	13	4	57	2	8	8	13
2	41	2	2	5	1	1	2	3	1	0	0	1	0	1	1	4	3	3	2	3	15	17	51	21	22	9	76	21	11	5	18
2	21	10	10	5	1	1	0	18	0	0	0	0	0	0	1	1	2	0	2	1	6	#NULL!	25	11	17	6	59	12	11	14	17
2	52	5	1	2	2	2	1	1	0	1	0	0	0	0	1	1	1	1	1	1	5	3	20	4	12	3	49	8	12	15	4
1	36	2	2	5	1	1	2	7	1	1	0	0	1	0	1	3	3	2	3	3	14	13	43	20	19	8	63	14	7	5	15
2	42	5	1	8	1	1	3	5	0	1	1	0	0	1	1	2	3	3	3	0	11	9	45	16	20	2	70	16	12	6	21
2	45	4	4	6	1	1	1	3	0	0	0	1	0	0	1	0	0	0	0	0	0	0	10	6	7	0	35	0	11	21	4
1	52	8	8	5	2	2	0	17	0	0	0	0	0	0	0	0	0	0	0	0	0	#NULL!	0	0	6	0	21	0	0	33	28
2	43	1	1	3	2	1	4	11	0	1	1	1	0	1	1	3	2	3	2	2	12	#NULL!	29	21	23	6	67	9	11	14	27
1	44	10	1	4	2	2	5	15	0	1	1	1	1	1	1	1	2	1	1	1	6	7	9	11	12	2	57	8	11	5	21
2	27	3	1	2	2	1	4	11	1	1	1	1	0	1	1	4	4	4	4	4	20	#NULL!	54	25	24	12	72	19	11	5	27
2	44	4	1	4	2	1	0	18	0	0	0	0	0	0	1	0	0	1	0	0	1	#NULL!	2	3	7	2	40	1	8	22	9
1	53	5	5	3	2	2	1	2	0	0	1	0	0	0	1	0	0	0	0	0	0	0	9	10	12	0	47	6	8	20	15
1	33	4	1	3	1	1	5	15	0	1	1	1	1	1	0	1	1	1	1	1	5	#NULL!	13	5	10	3	58	9	12	15	17
1	42	3	3	8	2	2	3	13	1	1	0	1	1	0	1	3	3	3	4	4	17	#NULL!	37	26	23	9	75	15	12	9	18
1	36	4	3	4	1	1	1	1	0	1	0	0	0	0	1	1	1	1	1	1	5	#NULL!	25	10	12	4	48	7	0	17	17
2	41	2	1	3	1	1	0	17	0	0	0	0	0	0	0	2	3	2	1	1	9	#NULL!	26	4	23	1	65	6	10	5	25
1	35	3	3	4	1	1	2	7	0	1	0	0	1	0	1	1	1	1	1	1	5	7	25	8	8	3	56	7	9	5	20
1	28	1	1	5	1	1	3	7	0	1	0	0	1	1	1	3	3	4	3	3	16	16	40	17	21	9	68	16	11	15	18
1	50	2	10	3	2	1	4	13	0	1	0	1	1	1	1	2	2	2	2	2	10	11	26	18	17	6	58	7	9	20	15
2	50	2	2	3	1	1	0	18	0	0	0	0	0	0	1	2	1	1	1	1	6	10	37	13	12	3	55	13	10	20	18
1	57	2	1	8	2	2	0	18	0	0	0	0	0	0	1	0	0	0	0	0	0	#NULL!	11	0	6	0	40	5	4	19	14
1	54	3	3	3	2	2	0	17	0	0	0	0	0	0	0	0	0	0	0	0	0	#NULL!	11	0	11	0	43	0	4	20	16
1	62	3	2	7	2	2	2	2	0	0	1	0	0	1	1	3	2	4	2	2	13	16	32	15	14	11	67	15	11	10	20
2	40	10	10	5	1	1	1	1	0	1	0	0	0	0	1	2	1	1	1	1	6	4	20	9	16	3	72	6	11	8	7
2	41	4	1	1	2	2	5	15	0	1	1	1	1	1	1	1	1	1	1	1	5	#NULL!	26	9	14	3	61	3	6	22	15
2	43	1	1	3	1	1	1	1	1	1	0	0	0	0	1	4	4	4	4	4	20	18	44	21	22	9	73	14	9	5	19
2	39	10	1	4	1	1	0	17	0	0	0	0	0	0	0	0	0	0	0	0	0	0	27	19	22	0	69	11	11	5	4
1	62	7	7	3	2	2	1	2	0	0	1	0	0	0	1	0	0	0	1	0	1	#NULL!	14	5	10	1	37	6	7	16	17
1	38	3	3	2	1	1	2	7	0	1	0	0	1	0	1	2	1	2	1	1	7	#NULL!	14	8	12	1	62	7	12	17	22
1	52	1	1	5	1	1	2	1	0	1	0	0	0	1	1	1	1	1	1	1	5	5	20	9	12	3	48	7	9	19	16
2	66	1	1	7	1	2	0	17	0	0	0	0	0	0	0	1	0	0	0	0	1	0	12	2	8	0	37	2	1	11	22
2	42	2	1	5	2	1	0	17	0	0	0	0	0	0	0	0	0	0	0	0	0	0	4	5	7	0	41	3	4	5	11
1	31	2	1	5	1	1	0	17	0	0	0	0	0	0	0	2	1	3	1	1	8	11	27	19	15	6	49	17	8	14	18
1	49	2	1	4	1	1	2	5	0	1	1	0	0	0	1	2	2	1	2	2	9	9	28	19	17	4	54	11	12	5	14
1	53	5	1	3	2	1	3	7	0	1	0	0	1	1	1	1	1	0	0	0	2	#NULL!	18	11	14	2	50	8	8	23	13
1	46	3	3	4	2	2	2	3	0	0	0	1	0	1	1	2	2	2	1	3	10	11	18	15	20	2	67	9	10	18	16
2	38	2	1	3	1	1	1	2	0	0	1	0	0	0	1	1	1	0	1	1	4	4	21	9	14	3	57	2	11	13	8
2	48	1	1	2	1	2	0	17	0	0	0	0	0	0	0	0	0	0	0	0	0	2	19	9	12	1	47	5	8	9	21
2	56	5	2	3	2	2	0	17	0	0	0	0	0	0	0	0	0	0	1	0	1	#NULL!	10	5	10	1	45	5	7	23	14
2	39	5	1	5	2	2	0	18	0	0	0	0	0	0	1	1	1	4	2	1	9	0	39	21	21	11	68	15	11	21	4
2	42	4	2	2	2	1	3	6	0	1	0	1	0	1	1	1	1	0	1	1	4	#NULL!	15	3	8	3	52	2	9	15	10
1	44	2	1	8	2	1	0	17	0	0	0	0	0	0	0	3	3	3	3	3	15	#NULL!	23	11	14	6	57	13	8	18	16
1	40	2	2	2	2	2	1	2	0	0	1	0	0	0	0	0	0	1	1	1	3	#NULL!	16	2	7	3	46	6	6	15	14
1	46	2	2	8	2	1	1	1	0	1	0	0	0	0	1	4	4	3	4	4	19	10	35	20	18	11	68	16	12	14	12
2	66	2	2	3	1	1	0	17	0	0	0	0	0	0	0	0	0	0	0	0	0	0	7	2	6	0	38	2	1	20	11
2	49	#NULL!	#NULL!	3	1	2	2	7	0	1	0	0	1	0	1	2	2	2	2	2	10	#NULL!	28	15	14	6	51	8	12	20	16
1	49	10	10	7	1	2	1	1	1	1	0	0	0	0	1	4	4	4	4	4	20	20	52	24	24	12	63	18	11	10	21
2	23	10	10	5	1	1	2	6	0	1	0	1	0	0	1	1	1	0	0	0	2	#NULL!	22	6	10	4	56	10	10	21	14
2	38	4	1	3	1	1	5	15	1	1	1	1	1	1	1	3	2	3	2	2	12	15	30	24	18	6	53	21	12	20	28
2	46	3	1	3	2	1	3	10	1	0	0	1	1	1	1	4	2	4	2	2	14	10	50	26	23	6	73	18	12	20	16
1	45	2	1	3	1	1	1	2	0	0	1	0	0	0	1	1	1	0	0	0	2	1	18	6	12	0	50	7	8	6	15
1	49	4	4	3	1	1	0	17	0	0	0	0	0	0	0	0	0	0	0	0	0	0	13	0	6	0	40	0	0	19	17
1	51	3	1	3	1	1	0	17	0	0	0	0	0	0	0	0	0	0	0	0	0	#NULL!	12	0	9	0	45	2	5	15	15
1	58	5	5	3	2	2	0	18	0	0	0	0	0	0	1	0	1	0	1	0	2	2	15	9	12	0	59	5	12	19	12
2	54	3	1	5	2	2	0	18	0	0	0	0	0	0	1	3	1	2	2	2	10	8	27	8	17	6	53	7	10	22	21
2	34	1	1	3	1	1	2	1	0	1	0	0	0	1	1	3	2	2	3	3	13	#NULL!	39	21	19	6	75	19	11	5	4
2	45	2	1	3	2	1	1	16	0	0	0	0	0	1	1	0	0	0	0	0	0	#NULL!	10	4	6	0	38	0	3	16	8
2	50	5	1	1	2	1	0	18	0	0	0	0	0	0	1	0	0	0	0	0	0	0	18	6	13	0	56	5	11	8	13
1	56	7	6	1	1	1	0	18	0	0	0	0	0	0	1	2	2	2	2	2	10	#NULL!	23	10	17	3	60	9	12	20	14
2	27	5	1	3	1	1	2	3	0	0	0	1	0	1	1	1	1	0	1	1	4	#NULL!	17	3	14	3	51	5	9	35	21
1	57	3	3	3	2	2	1	1	0	1	0	0	0	0	1	0	0	0	0	0	0	0	3	0	6	0	29	0	3	34	22
2	42	10	1	5	2	1	4	12	1	1	1	0	1	1	1	4	3	4	3	3	17	16	48	20	24	11	77	17	11	8	21
1	54	3	2	3	2	2	2	5	0	1	1	0	0	0	1	3	3	3	3	3	15	10	39	14	21	8	74	9	11	5	21
2	30	10	10	8	1	1	0	17	0	0	0	0	0	0	0	0	1	0	0	0	1	7	30	12	13	0	59	7	9	7	13
1	61	1	1	8	1	1	2	6	0	1	0	1	0	0	1	3	3	3	2	2	13	13	36	15	17	1	69	13	11	5	20
2	48	10	1	5	2	1	1	16	0	0	0	0	0	1	1	1	1	0	1	0	3	#NULL!	18	3	12	3	49	5	10	27	14
1	52	2	1	3	1	1	2	5	0	1	1	0	0	0	1	0	0	0	0	0	0	0	2	0	8	3	37	1	2	26	8
2	43	2	2	3	2	1	1	1	1	1	0	0	0	0	1	4	3	4	3	3	17	#NULL!	31	26	19	10	68	17	12	22	14
1	32	3	2	3	1	1	4	13	0	1	0	1	1	1	1	1	1	1	1	1	5	#NULL!	17	9	19	3	69	14	12	14	18
1	45	1	1	3	1	1	0	17	0	0	0	0	0	0	0	0	0	0	0	0	0	0	16	4	7	0	59	2	10	5	17
2	60	2	1	5	2	2	1	2	0	0	1	0	0	0	1	1	2	1	1	1	6	5	23	4	12	2	46	1	10	23	17
2	46	10	1	5	2	2	2	2	0	0	1	0	0	1	1	0	0	0	0	0	0	5	15	7	14	4	50	6	12	20	16
1	33	3	3	5	1	1	1	2	0	0	1	0	0	0	1	0	0	0	0	0	0	6	17	2	7	0	54	3	6	6	24
1	48	3	3	4	1	1	3	6	1	1	0	1	0	1	1	4	3	4	4	4	19	#NULL!	56	24	23	11	76	18	10	5	6
1	34	1	1	3	1	1	0	17	0	0	0	0	0	0	0	4	4	3	3	2	16	#NULL!	39	16	19	6	73	13	10	10	11
2	42	2	10	7	2	1	0	17	0	0	0	0	0	0	0	0	1	0	0	1	2	#NULL!	11	1	7	3	42	2	10	22	20
1	69	2	2	1	2	2	1	1	0	1	0	0	0	0	1	1	1	0	0	0	2	#NULL!	19	6	13	0	47	4	9	22	24
2	37	3	1	1	2	2	0	17	0	0	0	0	0	0	0	0	0	0	0	0	0	#NULL!	13	3	9	0	46	1	8	20	20
1	48	10	10	2	1	1	0	17	0	0	0	0	0	0	0	0	0	0	0	0	0	0	8	0	7	0	41	0	1	11	18
2	47	4	1	3	2	2	0	18	0	0	0	0	0	0	1	2	2	2	2	1	9	#NULL!	40	15	17	6	64	10	11	8	12
1	39	#NULL!	#NULL!	3	2	2	0	18	0	0	0	0	0	0	1	0	0	0	0	0	0	0	9	2	6	0	71	3	0	9	24
2	35	2	1	4	2	1	0	18	0	0	0	0	0	0	1	0	0	0	0	0	0	#NULL!	7	0	6	0	30	1	4	16	4
2	38	1	1	3	2	1	0	17	0	0	0	0	0	0	0	0	0	0	0	0	0	0	13	3	9	0	49	1	8	22	11
2	36	2	1	2	2	1	0	17	0	0	0	0	0	0	0	0	0	0	0	0	0	8	5	3	12	2	53	5	10	15	5
1	41	5	5	3	2	1	1	2	0	0	1	0	0	0	1	0	0	0	0	0	0	#NULL!	1	0	7	0	28	1	1	26	4
1	44	3	2	6	1	1	5	15	0	1	1	1	1	1	1	2	2	2	2	1	9	7	34	9	18	3	63	6	11	23	19
2	59	3	#NULL!	5	2	2	0	18	0	0	0	0	0	0	1	3	1	2	1	1	8	6	19	13	13	3	66	11	11	5	4
2	37	10	10	3	1	1	2	1	0	1	0	0	0	1	1	2	3	2	2	1	10	#NULL!	39	24	24	3	73	19	12	7	4
1	50	3	3	5	2	2	0	17	0	0	0	0	0	0	0	2	1	1	1	2	7	#NULL!	24	11	16	6	63	6	10	20	19
2	26	2	2	3	1	1	2	6	0	1	0	1	0	0	1	3	3	1	1	1	9	12	27	18	19	3	58	8	11	14	16
2	51	4	1	3	2	2	0	17	0	0	0	0	0	0	0	1	1	0	2	0	4	4	18	11	10	2	53	5	11	13	15
2	41	2	1	3	1	1	3	5	0	1	1	0	0	1	1	4	4	4	3	4	19	15	44	18	24	12	80	18	12	5	4
2	39	5	1	3	2	2	0	17	0	0	0	0	0	0	0	0	0	0	0	0	0	0	6	3	8	3	46	2	9	23	12
2	43	3	1	4	1	1	5	15	0	1	1	1	1	1	1	4	3	4	3	3	17	20	43	16	19	9	62	13	11	5	24
1	38	2	1	3	1	1	0	17	0	0	0	0	0	0	0	1	0	0	0	0	1	#NULL!	15	4	13	0	50	6	6	22	13
2	64	3	2	5	2	2	3	5	0	1	1	0	0	1	1	2	2	2	2	1	9	#NULL!	23	10	9	6	58	6	11	23	9
2	31	7	2	8	1	1	0	18	0	0	0	0	0	0	1	2	1	2	1	1	7	#NULL!	26	11	15	3	64	12	12	5	12
2	40	2	1	1	2	2	0	17	0	0	0	0	0	0	0	1	1	0	1	1	4	8	16	12	17	3	52	7	9	11	15
2	32	4	1	3	2	2	3	14	0	0	1	1	1	0	1	0	0	0	0	0	0	#NULL!	27	8	18	5	59	15	7	5	16
1	48	1	1	5	1	1	2	1	0	1	0	0	0	1	1	1	2	1	3	0	7	7	29	8	10	8	55	6	10	13	14
2	31	10	1	7	1	1	2	6	0	1	0	1	0	0	1	2	2	2	2	2	10	#NULL!	33	19	16	5	64	9	11	12	18
1	35	2	1	1	1	1	1	1	1	1	0	0	0	0	1	4	3	4	3	3	17	20	60	27	24	9	80	21	11	5	24
2	44	1	1	5	1	1	1	1	0	1	0	0	0	0	1	1	1	1	1	1	5	1	6	4	11	3	46	3	10	18	17
1	39	3	3	3	1	1	1	3	0	0	0	1	0	0	1	0	0	0	0	0	0	7	18	10	12	4	52	4	4	10	18
2	61	3	10	5	2	2	0	17	0	0	0	0	0	0	0	0	1	0	0	0	1	#NULL!	17	1	6	0	41	2	3	15	14
1	53	1	1	3	1	1	2	2	0	0	1	0	0	1	1	0	0	0	0	0	0	7	19	8	18	7	52	7	6	20	21
1	36	5	4	3	2	2	1	4	0	0	0	0	1	0	1	0	0	0	0	0	0	#NULL!	9	1	12	0	41	3	8	25	21
1	48	3	3	4	2	2	2	3	0	0	0	1	0	1	1	0	0	0	0	0	0	#NULL!	18	4	14	4	60	3	7	8	18
2	53	4	1	4	2	2	1	2	0	0	1	0	0	0	1	1	1	1	1	1	5	2	29	13	12	3	50	10	11	12	22
2	50	2	1	4	1	1	4	12	1	1	1	0	1	1	1	4	4	4	4	4	20	#NULL!	42	24	20	12	74	21	11	8	13
2	33	2	1	3	2	2	2	1	1	1	0	0	0	1	1	4	4	4	2	3	17	20	43	26	24	6	74	21	12	5	14
2	44	10	1	5	2	2	1	3	0	0	0	1	0	0	1	0	0	0	0	0	0	11	9	0	6	0	30	0	7	21	15
2	28	3	1	3	1	1	0	17	0	0	0	0	0	0	0	0	1	0	0	0	1	0	17	10	14	2	55	8	11	18	11
1	47	3	1	4	1	1	0	18	0	0	0	0	0	0	1	0	0	0	0	0	0	0	11	2	12	0	47	1	1	18	18
2	52	5	1	8	2	2	5	15	1	1	1	1	1	1	1	4	2	3	3	2	14	13	46	27	24	3	69	16	12	12	19
1	63	2	1	3	2	2	0	18	0	0	0	0	0	0	1	0	0	0	0	0	0	#NULL!	1	2	6	0	30	0	2	23	14
1	46	2	2	2	1	1	4	12	0	1	1	0	1	1	0	1	1	1	2	1	6	7	18	9	12	3	49	7	12	20	16
1	35	3	1	3	2	1	3	6	0	1	0	1	0	1	1	3	2	3	3	1	12	#NULL!	32	15	16	12	71	14	10	19	15
1	46	3	3	6	1	1	0	17	0	0	0	0	0	0	0	0	2	0	1	1	4	1	13	5	11	4	51	5	2	11	8
2	48	3	1	3	2	1	2	5	0	1	1	0	0	0	1	4	4	2	4	4	18	14	40	17	19	12	71	11	11	13	12
1	41	4	4	4	2	2	2	9	0	0	1	0	1	0	0	1	1	1	0	0	3	#NULL!	9	5	8	0	51	8	12	20	23
1	45	10	3	4	1	1	1	1	0	1	0	0	0	0	1	3	4	2	3	4	16	4	31	6	13	8	52	6	10	17	16
2	39	2	1	8	2	2	1	16	0	0	0	0	0	1	1	1	0	1	0	0	2	7	26	15	17	0	60	16	11	11	26
1	43	2	2	3	2	2	0	17	0	0	0	0	0	0	0	0	0	0	0	0	0	0	4	1	11	0	41	1	8	22	16
2	39	2	2	8	1	1	5	15	1	1	1	1	1	1	1	4	2	3	2	2	13	20	52	27	24	6	71	21	12	20	18
1	33	1	1	8	1	1	3	5	1	1	1	0	0	1	1	3	4	4	4	4	19	#NULL!	46	26	16	12	55	12	5	13	28
2	50	10	1	6	2	2	0	17	0	0	0	0	0	0	0	0	0	0	0	0	0	0	12	0	11	0	43	1	0	17	16
1	47	3	3	5	2	2	2	1	0	1	0	0	0	1	1	3	2	2	2	2	11	10	37	12	17	6	60	12	12	16	16
1	38	3	2	3	1	1	2	2	0	0	1	0	0	1	1	2	1	2	1	1	7	3	13	0	6	1	42	0	0	20	17
1	34	2	2	3	1	1	2	8	0	0	1	1	0	0	1	0	0	0	0	0	0	#NULL!	19	3	7	2	45	3	5	7	21
1	66	2	2	5	2	2	0	17	0	0	0	0	0	0	0	0	0	0	0	0	0	0	10	0	9	0	39	0	3	24	20
1	59	2	1	2	2	2	2	9	0	0	1	0	1	0	1	1	2	1	2	1	7	7	12	8	13	4	59	5	8	20	23
2	45	#NULL!	#NULL!	8	1	1	2	5	0	1	1	0	0	0	1	3	2	3	2	1	11	10	28	16	16	4	65	6	11	6	18
2	59	3	1	5	2	2	0	17	0	0	0	0	0	0	0	0	0	0	0	0	0	0	7	0	6	0	28	0	2	26	14
2	38	3	1	2	2	2	0	17	1	0	0	0	0	0	0	3	2	3	3	3	14	20	35	25	16	9	59	19	12	14	17
1	51	#NULL!	#NULL!	5	2	2	2	7	0	1	0	0	1	0	1	0	0	0	0	0	0	2	15	0	12	0	47	0	0	20	16
1	60	3	3	5	2	2	1	4	0	0	0	0	1	0	1	0	0	0	0	0	0	0	13	10	12	3	45	11	10	18	16
2	38	6	3	1	2	1	1	3	0	0	0	1	0	0	1	0	0	0	0	0	0	#NULL!	6	0	8	1	35	1	1	28	8
1	40	#NULL!	#NULL!	8	1	1	0	17	0	0	0	0	0	0	0	0	0	0	0	0	0	0	14	0	11	0	48	1	2	10	17
1	47	4	3	5	1	1	1	1	0	1	0	0	0	0	1	2	2	1	2	2	9	3	31	14	12	6	56	7	0	13	19
1	34	2	2	7	1	1	1	16	0	0	0	0	0	1	1	1	2	1	2	2	8	5	32	10	18	6	60	7	12	7	12
1	50	10	1	5	1	1	1	1	0	1	0	0	0	0	1	0	0	0	0	0	0	0	11	0	11	0	59	0	11	6	15
2	71	2	2	5	1	2	0	18	0	0	0	0	0	0	1	1	1	0	0	1	3	1	28	10	11	4	55	4	10	20	17
2	42	1	1	3	1	1	5	15	0	1	1	1	1	1	1	3	4	3	4	4	18	18	12	9	18	12	53	7	12	35	28
2	32	3	1	3	2	2	0	18	0	0	0	0	0	0	1	0	0	0	0	0	0	0	6	1	6	0	35	0	3	18	15
1	52	4	4	3	2	2	2	6	0	1	0	1	0	0	1	2	2	3	2	2	11	#NULL!	30	12	13	7	63	11	12	10	22
1	55	9	9	3	2	2	0	18	0	0	0	0	0	0	1	3	2	2	1	2	10	9	21	11	15	4	48	10	7	24	14
2	58	1	1	5	2	2	1	2	0	0	1	0	0	0	1	0	0	0	0	0	0	0	1	1	7	0	29	3	3	21	12
1	63	2	1	5	1	1	1	1	0	1	0	0	0	0	1	1	1	1	1	1	5	2	46	16	19	3	68	10	11	17	24
2	51	4	1	5	2	2	3	5	1	1	1	0	0	1	1	4	3	4	3	3	17	14	49	21	22	9	67	21	12	5	22
2	37	3	1	3	2	1	3	5	0	1	1	0	0	1	1	3	2	3	2	1	11	6	26	12	18	5	63	15	11	15	9
1	45	10	1	3	1	1	1	2	0	0	1	0	0	0	1	1	1	1	1	1	5	8	31	9	19	7	71	8	12	5	20
1	25	1	1	3	1	1	1	2	0	0	1	0	0	0	1	1	1	1	1	1	5	#NULL!	9	3	6	3	46	1	2	15	17
2	50	4	1	3	1	1	1	1	0	1	0	0	0	0	1	1	0	1	0	0	2	#NULL!	16	6	7	0	54	1	8	8	19
2	35	#NULL!	#NULL!	3	2	1	0	18	0	0	0	0	0	0	1	0	0	0	0	0	0	0	7	1	6	0	38	2	5	25	13
1	54	4	1	5	2	2	1	1	0	1	0	0	0	0	0	2	0	3	0	0	5	5	34	9	13	4	52	13	11	14	10
1	46	2	2	3	1	1	1	2	1	0	1	0	0	0	1	4	4	4	4	4	20	5	49	24	18	10	67	16	9	5	15
2	41	10	10	1	1	1	2	5	0	1	1	0	0	0	1	0	1	0	0	0	1	0	31	5	21	0	73	6	12	9	17
2	29	2	1	3	1	1	0	18	0	0	0	0	0	0	1	1	1	2	1	2	7	11	41	14	15	5	66	8	8	5	18
2	40	2	2	1	1	1	2	5	1	1	1	0	0	0	1	3	1	4	1	1	10	14	42	23	23	4	78	20	12	16	16
2	46	#NULL!	#NULL!	8	1	1	0	17	0	0	0	0	0	0	0	0	0	0	0	0	0	#NULL!	5	2	6	2	38	0	2	23	18
2	51	4	1	3	2	1	1	3	0	0	0	1	0	0	1	0	0	0	0	0	0	#NULL!	24	5	9	2	55	4	9	19	19
2	49	4	1	5	2	2	0	17	0	0	0	0	0	0	0	2	1	3	1	2	9	#NULL!	28	13	17	6	59	11	11	21	14
2	32	4	1	3	2	2	3	5	0	1	1	0	0	1	1	4	3	3	2	3	15	#NULL!	38	11	20	7	70	16	9	20	6
1	36	3	3	3	2	2	2	2	0	0	1	0	0	1	0	2	1	2	1	1	7	8	21	14	18	4	64	13	7	19	15
2	34	5	1	3	2	1	5	15	1	1	1	1	1	1	1	3	3	3	3	3	15	16	26	24	19	9	56	12	10	17	19
2	46	5	1	5	2	1	0	17	0	0	0	0	0	0	0	0	0	0	0	0	0	3	18	9	10	0	38	0	5	20	16
2	40	10	10	8	2	2	4	15	0	1	1	1	1	0	1	0	3	1	0	0	4	3	9	9	9	2	55	3	10	6	16
2	30	7	2	6	1	1	2	9	0	0	1	0	1	0	1	2	2	3	2	2	11	#NULL!	28	25	22	6	59	21	11	13	17
2	37	#NULL!	#NULL!	3	2	1	0	18	0	0	0	0	0	0	1	0	0	0	0	0	0	0	9	4	13	0	58	4	8	20	14
1	53	4	4	3	2	2	4	15	0	1	1	1	1	0	1	3	2	3	2	1	11	17	36	16	18	8	54	12	10	6	17
1	38	4	3	5	1	1	1	2	0	0	1	0	0	0	1	0	0	0	0	0	0	0	4	2	7	0	38	1	1	19	20
1	51	2	2	4	2	2	3	5	0	1	1	0	0	1	1	2	2	2	2	1	9	7	35	17	16	3	44	9	9	16	22
1	55	6	6	3	2	2	3	13	0	1	0	1	1	0	0	1	1	0	0	0	2	0	3	6	9	0	45	3	7	24	16
1	50	3	3	5	1	1	1	1	0	1	0	0	0	0	1	1	1	1	1	1	5	2	14	5	12	3	51	4	7	21	17
2	48	2	1	2	2	1	0	17	0	0	0	0	0	0	0	0	0	0	0	0	0	#NULL!	3	0	6	0	40	1	6	17	13
2	34	3	1	5	2	2	2	2	0	0	1	0	0	1	1	0	0	0	0	0	0	#NULL!	6	5	6	1	33	3	7	26	11
2	38	2	1	4	1	1	0	17	0	0	0	0	0	0	0	0	0	0	0	0	0	0	8	7	6	0	31	2	11	25	12
2	44	3	10	2	2	2	1	1	0	1	0	0	0	0	1	3	3	4	2	1	13	#NULL!	25	6	18	3	75	13	12	14	13
2	24	10	2	3	1	1	1	1	0	1	0	0	0	0	1	4	2	2	2	2	12	15	28	18	19	9	61	7	9	6	20
1	27	#NULL!	#NULL!	7	1	1	0	17	0	0	0	0	0	0	0	0	1	0	1	0	2	11	22	8	8	6	57	3	8	17	24
1	65	1	1	5	1	1	0	17	0	0	0	0	0	0	0	3	3	2	3	2	13	13	26	12	15	7	52	9	10	18	14
2	29	#NULL!	2	4	1	1	0	17	0	0	0	0	0	0	0	0	0	0	0	0	0	3	10	8	11	0	55	4	7	16	14
2	60	2	2	3	1	1	0	18	0	0	0	0	0	0	1	1	1	2	1	1	6	#NULL!	22	4	14	4	68	9	12	13	14
2	34	3	1	4	2	2	1	16	0	0	0	0	0	1	1	3	3	3	3	3	15	12	43	24	16	9	62	13	11	9	18
2	41	10	1	6	1	2	0	17	0	0	0	0	0	0	0	0	0	0	0	0	0	5	23	8	8	0	49	6	4	13	12
1	41	1	1	2	1	1	5	15	0	1	1	1	1	1	1	2	1	1	1	1	6	#NULL!	11	9	12	4	46	8	12	20	16
2	64	4	2	3	2	2	0	18	0	0	0	0	0	0	1	0	0	0	0	0	0	1	10	1	11	0	49	2	11	26	19
1	51	2	1	8	2	2	1	1	0	1	0	0	0	0	1	2	2	1	1	2	8	8	21	9	17	6	56	8	5	17	20
1	35	3	3	4	1	1	0	18	0	0	0	0	0	0	1	0	0	0	0	0	0	3	5	0	10	0	40	0	3	19	16
2	22	10	1	6	1	1	0	17	0	0	0	0	0	0	0	2	2	2	1	1	8	#NULL!	29	12	17	6	63	6	9	5	8
2	37	1	1	7	1	1	3	5	1	1	1	0	0	1	1	4	4	4	4	4	20	14	49	25	22	12	70	19	12	5	11
1	36	3	2	8	2	2	4	13	0	1	0	1	1	1	1	2	2	2	2	1	9	#NULL!	28	13	16	5	56	10	12	11	17
2	47	#NULL!	#NULL!	3	1	2	3	7	1	1	0	0	1	1	1	3	3	2	2	2	12	14	32	24	22	8	75	17	12	5	14
2	40	3	2	5	1	2	5	15	1	1	1	1	1	1	1	4	3	4	3	3	17	#NULL!	34	25	12	9	50	21	12	17	15
1	29	10	1	2	1	1	2	4	0	0	0	0	1	1	1	1	1	1	1	1	5	13	32	17	23	6	74	20	11	5	8
2	49	5	1	4	2	1	0	18	0	0	0	0	0	0	1	0	0	0	0	0	0	5	14	12	14	1	59	13	12	11	4
2	34	3	2	3	2	2	2	9	0	0	1	0	1	0	1	0	0	0	0	0	0	#NULL!	11	0	12	0	49	1	1	21	19
2	43	1	1	8	1	2	2	5	0	1	1	0	0	0	1	2	1	2	1	1	7	#NULL!	18	12	9	1	53	4	7	7	20
1	46	4	4	4	2	1	3	12	0	1	1	0	1	0	1	0	4	1	4	4	13	13	18	4	15	7	56	6	9	5	19
1	42	2	2	2	2	1	1	2	0	0	1	0	0	0	1	0	0	0	0	0	0	0	12	4	8	0	35	1	5	28	24
1	44	4	3	3	1	2	2	1	0	1	0	0	0	1	1	1	1	1	1	1	5	#NULL!	7	2	6	3	42	0	2	19	14
1	55	5	5	3	2	2	2	7	0	1	0	0	1	0	1	1	1	1	1	0	4	#NULL!	11	5	13	1	67	3	12	5	16
1	46	4	4	3	1	1	2	5	0	1	1	0	0	0	1	2	2	3	3	2	12	6	29	12	14	6	62	6	5	9	20
2	34	2	1	1	2	2	0	18	0	0	0	0	0	0	1	0	0	0	0	0	0	0	12	1	6	0	40	1	5	20	15
1	45	10	10	6	1	1	1	1	0	1	0	0	0	0	1	2	2	1	1	1	7	#NULL!	15	8	18	3	49	7	7	11	4
2	59	10	1	6	2	2	0	18	0	0	0	0	0	0	1	0	0	0	0	0	0	#NULL!	27	3	13	3	62	12	12	10	11
1	61	9	8	4	2	2	0	18	0	0	0	0	0	0	1	0	0	0	0	0	0	#NULL!	3	0	6	0	31	1	2	25	13
2	40	3	1	3	2	2	3	7	0	1	0	0	1	1	1	2	2	2	2	2	10	#NULL!	22	12	24	10	70	20	12	7	4
2	39	#NULL!	#NULL!	5	1	1	2	1	0	1	0	0	0	1	1	1	1	1	0	1	4	3	18	7	13	0	60	2	11	21	16
2	58	6	1	3	2	2	0	18	0	0	0	0	0	0	1	0	0	0	0	0	0	0	1	1	6	0	30	0	3	28	13
2	49	3	1	5	2	2	0	17	0	0	0	0	0	0	0	2	1	2	1	2	8	3	13	9	18	3	52	7	0	18	16
1	31	1	1	1	1	1	2	3	0	0	0	1	0	1	1	1	1	1	1	0	4	#NULL!	13	8	11	1	51	2	6	7	20
1	33	5	2	4	1	1	0	17	0	0	0	0	0	0	0	3	3	4	3	4	17	#NULL!	27	17	12	9	42	20	7	20	27
2	44	1	1	1	1	2	0	18	0	0	0	0	0	0	1	1	1	1	2	2	7	#NULL!	20	9	9	2	56	5	7	5	16
1	52	4	4	7	2	2	0	17	0	0	0	0	0	0	0	0	0	0	0	0	0	0	1	0	6	0	31	2	2	21	15
2	24	3	2	5	1	1	0	17	0	0	0	0	0	0	0	0	0	0	0	0	0	16	29	13	17	3	62	11	10	6	19
1	36	3	3	4	2	1	0	18	0	0	0	0	0	0	1	2	2	2	2	3	11	9	24	10	20	6	73	13	12	17	11
1	33	3	3	2	2	2	0	17	0	0	0	0	0	0	0	1	2	1	2	2	8	8	17	6	11	6	47	9	6	20	12
1	56	3	3	2	2	2	0	17	0	0	0	0	0	0	0	0	0	0	0	0	0	0	8	4	9	0	38	1	9	20	17
2	57	2	1	2	2	2	1	3	0	0	0	1	0	0	1	0	0	1	0	0	1	5	13	11	15	2	59	6	11	7	18
2	46	4	1	5	2	2	0	17	0	0	0	0	0	0	0	0	0	0	0	0	0	0	8	2	6	0	47	0	6	15	19
1	40	3	3	3	2	2	0	17	0	0	0	0	0	0	0	0	0	0	0	0	0	#NULL!	17	5	12	0	54	0	7	20	16
1	45	5	4	3	2	1	0	17	0	0	0	0	0	0	0	0	0	0	0	0	0	0	10	1	10	0	46	0	3	21	14
1	42	5	5	3	2	2	1	1	0	1	0	0	0	0	1	2	2	1	2	2	9	10	19	6	12	4	51	3	6	20	17
1	50	3	1	5	1	1	0	18	0	0	0	0	0	0	1	1	1	2	1	1	6	0	31	12	17	4	70	16	10	13	15
1	33	5	3	3	2	1	0	18	0	0	0	0	0	0	1	1	1	1	2	0	5	2	21	7	9	3	58	4	10	10	15
2	39	4	2	4	2	2	0	17	0	0	0	0	0	0	0	0	0	0	0	0	0	#NULL!	2	2	6	0	35	0	2	22	13
2	44	7	2	3	2	1	4	12	1	1	1	0	1	1	1	2	3	0	3	3	11	5	33	23	23	6	64	14	9	21	18
1	45	1	1	4	1	1	0	17	0	0	0	0	0	0	0	0	1	0	1	0	2	0	7	6	7	3	37	3	7	15	14
1	45	2	1	8	1	1	0	18	0	0	0	0	0	0	1	0	0	0	0	0	0	#NULL!	10	2	6	0	48	0	4	8	16
2	55	2	1	3	1	1	1	1	0	1	0	0	0	0	1	4	3	4	3	3	17	6	21	11	8	9	49	5	8	15	19
2	27	2	1	6	1	1	2	8	0	0	1	1	0	0	1	1	2	0	2	1	6	#NULL!	30	14	19	4	73	14	12	5	23
1	51	4	4	3	2	2	1	3	0	0	0	1	0	0	1	0	0	0	0	0	0	3	15	10	8	0	54	2	10	19	14
1	52	7	5	3	2	2	1	1	0	1	0	0	0	0	1	4	4	4	4	4	20	18	45	17	21	12	72	13	12	5	23
1	42	4	4	4	2	2	1	1	0	1	0	0	0	0	1	0	0	0	0	0	0	0	10	13	7	0	57	7	8	22	21
1	34	3	3	3	2	2	0	18	0	0	0	0	0	0	1	0	0	0	0	0	0	#NULL!	12	0	6	0	43	0	2	24	22
2	37	2	1	5	2	1	0	18	0	0	0	0	0	0	1	0	0	0	0	0	0	6	19	14	14	0	61	16	9	11	17
1	61	4	2	5	1	1	1	16	0	0	0	0	0	1	1	1	1	2	2	1	7	6	34	6	15	9	65	7	10	12	15
2	45	#NULL!	#NULL!	4	1	1	0	17	0	0	0	0	0	0	0	0	1	0	0	1	2	#NULL!	8	0	12	3	46	1	3	19	14
2	50	10	10	8	1	1	2	1	1	1	0	0	0	1	1	4	2	0	2	2	10	13	48	27	24	6	71	21	12	20	16
1	51	5	5	5	2	2	0	17	0	0	0	0	0	0	0	0	0	0	0	0	0	0	9	6	10	0	45	3	4	20	16
2	51	10	10	3	1	2	1	1	0	1	0	0	0	0	1	0	0	0	0	0	0	#NULL!	13	2	7	0	37	3	6	31	13
1	41	2	10	1	1	1	2	1	1	1	0	0	0	1	1	4	4	4	4	4	20	6	51	24	22	12	76	7	11	8	22
1	53	1	1	3	1	1	0	18	0	0	0	0	0	0	1	0	0	0	0	0	0	0	11	0	8	0	39	0	0	15	16
1	37	10	1	3	1	1	0	17	0	0	0	0	0	0	0	0	0	0	0	0	0	3	14	4	6	0	43	4	7	16	13
1	49	1	1	6	1	1	1	1	0	1	0	0	0	0	1	1	2	0	1	0	4	9	28	9	12	3	52	8	0	20	14
2	48	10	10	3	2	2	0	18	0	0	0	0	0	0	1	1	1	1	0	0	3	2	17	9	11	0	47	12	6	29	12
2	38	10	10	4	2	2	0	18	0	0	0	0	0	0	1	0	0	0	0	0	0	#NULL!	11	4	7	1	49	3	7	14	18
2	43	1	1	3	1	1	4	12	1	1	1	0	1	1	1	4	4	4	4	4	20	20	50	27	24	9	80	21	11	5	28
2	46	4	1	7	2	1	0	18	0	0	0	0	0	0	1	0	0	0	0	0	0	3	10	7	13	0	51	1	5	21	20
2	28	4	1	3	2	1	2	4	1	0	0	0	1	1	1	0	0	0	0	0	0	14	28	20	14	4	62	9	10	21	18
2	31	10	10	3	1	1	1	1	0	1	0	0	0	0	1	0	0	0	0	0	0	#NULL!	14	2	7	0	47	4	8	20	15
2	48	1	1	5	1	1	3	7	0	1	0	0	1	1	1	3	3	1	4	4	15	20	30	13	16	4	64	9	9	6	17
1	30	2	2	4	1	1	1	1	1	1	0	0	0	0	1	4	3	4	3	3	17	12	36	21	24	7	75	17	11	6	16
2	47	2	1	3	2	1	0	18	0	0	0	0	0	0	1	3	2	3	2	2	12	#NULL!	26	6	23	6	78	15	11	5	12
2	33	5	1	2	1	1	0	17	0	0	0	0	0	0	0	3	2	2	2	2	11	#NULL!	24	15	13	6	63	8	8	5	16
2	35	#NULL!	#NULL!	3	2	2	0	18	0	0	0	0	0	0	1	1	1	1	1	1	5	5	17	7	17	3	60	12	12	20	16
2	31	#NULL!	#NULL!	1	1	1	0	17	0	0	0	0	0	0	0	0	0	0	0	0	0	0	13	2	12	0	46	0	0	19	16
1	42	3	3	3	2	2	0	18	0	0	0	0	0	0	1	4	4	3	3	2	16	#NULL!	48	20	24	5	73	18	12	11	8
2	24	1	1	2	1	1	5	15	0	1	1	1	1	1	1	0	1	1	0	0	2	2	30	12	16	0	60	16	11	10	20
2	48	3	1	1	2	2	0	17	0	0	0	0	0	0	0	2	2	2	1	1	8	0	9	5	8	3	48	7	6	15	15
2	37	4	3	3	2	1	0	18	0	0	0	0	0	0	1	2	1	2	1	1	7	#NULL!	23	9	12	3	66	4	11	20	13
2	33	2	1	1	2	2	0	17	0	0	0	0	0	0	0	1	1	0	1	1	4	#NULL!	6	5	11	3	51	4	8	20	18
1	65	3	3	3	2	2	1	2	0	0	1	0	0	0	1	0	0	0	0	0	0	#NULL!	7	0	6	0	28	0	2	28	23
2	20	3	1	5	1	1	0	17	0	0	0	0	0	0	0	0	0	0	0	0	0	0	11	6	6	0	50	4	6	25	16
2	55	3	1	6	2	2	3	5	0	1	1	0	0	1	1	2	1	1	0	1	5	3	18	13	12	1	51	2	8	11	13
1	50	2	2	3	1	2	1	2	0	0	1	0	0	0	1	0	0	0	0	0	0	#NULL!	13	8	8	2	46	2	7	7	12
1	53	1	1	5	1	2	2	1	0	1	0	0	0	1	1	3	3	3	3	3	15	10	57	20	18	11	74	14	12	5	13
2	45	1	1	1	1	1	2	4	0	0	0	0	1	1	1	0	0	0	0	0	0	0	25	11	18	3	66	12	11	18	15
1	32	6	2	3	1	1	5	15	0	1	1	1	1	1	0	0	0	0	0	0	0	2	13	0	7	0	39	0	4	15	15
2	26	4	2	6	1	1	0	18	0	0	0	0	0	0	1	1	1	1	1	1	5	5	18	3	9	3	52	1	9	15	16
2	46	3	3	2	2	2	0	17	0	0	0	0	0	0	0	0	0	0	0	0	0	#NULL!	0	3	7	0	24	1	2	28	19
2	47	3	1	6	2	2	0	18	0	0	0	0	0	0	1	0	0	0	0	0	0	#NULL!	14	5	10	0	50	1	8	18	18
1	49	4	4	3	2	2	1	16	0	0	0	0	0	1	1	1	2	1	2	2	8	#NULL!	29	10	18	3	61	8	11	11	7
1	42	1	1	3	1	1	1	1	0	1	0	0	0	0	1	3	2	2	2	2	11	1	13	5	7	6	40	0	4	23	19
2	43	3	3	3	1	2	0	17	0	0	0	0	0	0	0	3	3	4	1	2	13	10	9	5	10	6	43	4	5	13	20
1	34	2	1	2	1	1	0	18	0	0	0	0	0	0	1	0	2	0	1	1	4	15	12	7	16	0	65	14	9	14	16
1	53	7	7	3	2	2	0	17	0	0	0	0	0	0	0	1	1	1	1	1	5	#NULL!	6	9	12	3	47	7	0	20	16
2	36	1	1	3	1	1	2	5	0	1	1	0	0	0	1	2	2	2	2	2	10	8	37	12	19	7	62	8	12	8	16
1	41	2	2	3	1	1	2	5	1	1	1	0	0	0	1	4	4	4	4	4	20	#NULL!	55	26	24	11	80	17	11	7	4
2	44	1	1	2	1	1	2	2	0	0	1	0	0	1	1	0	0	1	0	0	1	5	17	8	14	3	53	1	10	19	16
1	48	2	2	2	1	1	3	12	0	1	1	0	1	0	1	0	0	0	0	0	0	11	13	5	8	0	44	8	9	13	17
1	33	2	2	2	2	1	0	17	0	0	0	0	0	0	0	0	0	0	0	0	0	0	20	0	12	0	47	0	0	19	13
1	53	1	1	5	2	2	2	5	1	1	1	0	0	0	1	3	3	3	3	3	15	17	32	23	10	9	50	8	6	11	17
1	40	2	2	5	1	1	2	7	0	1	0	0	1	0	1	2	2	1	2	3	10	3	17	14	16	5	66	4	12	5	10
2	37	2	#NULL!	3	2	2	0	18	0	0	0	0	0	0	1	3	2	3	2	2	12	10	28	9	13	6	57	7	11	18	16
1	46	2	1	4	1	1	1	1	0	1	0	0	0	0	1	1	1	1	4	4	11	7	31	13	17	12	66	3	6	5	16
1	55	2	2	3	1	2	2	1	0	1	0	0	0	1	1	2	2	1	2	2	9	7	15	12	12	6	45	3	9	20	16
1	32	2	2	5	1	1	0	17	0	0	0	0	0	0	0	0	0	0	0	0	0	0	13	4	6	0	44	2	0	22	19
2	35	4	1	4	1	1	1	16	0	0	0	0	0	1	1	3	0	2	0	0	5	7	24	9	15	8	66	4	9	5	15
2	40	2	2	8	1	1	2	5	0	1	1	0	0	0	1	3	3	3	2	3	14	16	34	16	23	8	73	15	12	6	21
2	55	3	1	4	2	2	1	1	0	1	0	0	0	0	1	1	1	1	1	1	5	2	25	8	15	2	69	8	12	6	15
1	47	2	2	8	2	2	0	18	0	0	0	0	0	0	1	1	2	1	2	2	8	4	13	2	13	6	51	0	2	20	15
2	45	3	1	3	2	1	2	2	0	0	1	0	0	1	1	3	3	3	3	3	15	#NULL!	42	20	12	9	56	14	11	13	16
1	40	2	1	3	1	1	2	5	0	1	1	0	0	0	1	0	0	0	0	0	0	10	20	2	12	5	61	7	11	12	17
1	50	1	1	2	1	1	3	5	1	1	1	0	0	1	1	4	4	4	4	4	20	20	37	24	24	12	80	21	12	5	9
2	50	1	1	5	1	1	5	15	0	1	1	1	1	1	1	2	2	2	2	2	10	5	18	19	18	6	53	14	12	5	16
1	48	3	3	5	2	2	1	1	0	1	0	0	0	0	1	4	3	4	3	4	18	#NULL!	31	17	19	9	68	4	11	7	21
2	31	5	1	3	2	1	0	18	0	0	0	0	0	0	1	0	0	0	0	0	0	#NULL!	18	8	20	0	57	7	8	12	10
2	24	1	1	5	1	1	0	17	0	0	0	0	0	0	0	1	1	4	1	3	10	#NULL!	14	7	12	3	53	6	10	16	4
2	37	1	1	6	1	1	0	18	0	0	0	0	0	0	1	0	0	0	0	0	0	1	24	3	11	3	56	2	11	16	19
2	35	#NULL!	#NULL!	4	1	1	1	16	0	0	0	0	0	1	1	4	3	4	3	3	17	#NULL!	31	10	13	11	55	2	8	12	9
1	59	5	4	5	2	2	5	15	0	1	1	1	1	1	1	4	4	4	4	3	19	16	41	18	16	9	50	13	12	29	23
2	39	4	1	5	2	2	5	15	1	1	1	1	1	1	1	4	4	4	4	3	19	#NULL!	46	25	23	12	72	18	12	11	25
2	42	3	1	4	2	2	1	1	0	1	0	0	0	0	1	1	0	0	0	0	1	5	20	4	12	0	46	6	10	15	18
1	55	4	3	3	2	2	0	17	0	0	0	0	0	0	0	0	0	0	0	0	0	#NULL!	12	0	13	1	48	0	3	19	24
2	31	#NULL!	#NULL!	3	1	1	2	3	1	0	0	1	0	1	1	4	3	4	1	1	13	10	33	22	14	0	40	19	12	17	18
2	44	1	1	5	1	1	3	10	1	0	0	1	1	1	1	4	4	4	4	4	20	12	52	25	24	10	78	21	12	8	10
1	41	2	1	4	1	1	3	5	1	1	1	0	0	1	1	4	4	4	3	3	18	16	40	21	24	10	77	18	12	5	18
2	34	2	1	1	2	2	2	1	1	1	0	0	0	1	1	3	3	3	2	3	14	18	44	23	22	10	65	19	12	5	8
1	53	2	1	2	1	1	0	18	0	0	0	0	0	0	1	0	0	0	0	0	0	0	11	1	9	0	61	0	7	13	18
2	42	3	1	3	2	2	0	17	0	0	0	0	0	0	0	1	1	0	0	1	3	#NULL!	25	12	9	0	51	5	11	14	26
1	40	4	1	7	1	1	0	17	0	0	0	0	0	0	0	1	1	0	0	0	2	#NULL!	19	8	14	0	62	11	5	5	13
2	41	1	1	3	1	2	3	5	1	1	1	0	0	1	1	2	2	4	3	2	13	5	42	22	18	11	59	4	6	17	21
2	35	2	2	8	1	2	2	1	0	1	0	0	0	1	1	3	3	2	2	2	12	#NULL!	38	18	20	10	67	15	11	8	13
1	51	2	2	4	1	1	0	17	0	0	0	0	0	0	0	2	1	1	1	1	6	#NULL!	4	9	12	4	46	7	5	14	10
2	46	1	1	5	1	1	3	6	1	1	0	1	0	1	1	4	3	4	3	1	15	18	28	18	11	8	51	6	8	6	13
1	42	3	2	5	2	2	2	7	1	1	0	0	1	0	1	1	1	2	3	1	8	14	26	19	21	4	49	5	9	21	17
1	50	2	1	3	1	1	2	3	0	0	0	1	0	1	1	0	1	1	0	0	2	4	14	7	9	5	51	6	8	16	13
2	58	5	4	4	1	2	0	17	0	0	0	0	0	0	0	0	0	0	0	0	0	0	3	2	6	0	29	0	3	29	22
2	24	10	10	1	1	1	0	18	0	0	0	0	0	0	1	1	1	1	1	1	5	#NULL!	19	6	12	3	57	7	11	20	17
1	43	4	4	4	2	2	0	17	0	0	0	0	0	0	0	1	1	1	1	1	5	0	22	10	14	2	55	9	11	17	17
2	58	2	1	8	2	2	0	17	0	0	0	0	0	0	0	0	0	0	0	0	0	0	8	6	8	0	43	3	3	18	15
2	26	1	1	6	1	1	4	11	0	1	1	1	0	1	1	1	2	1	2	2	8	10	25	10	11	6	53	8	8	21	16
1	36	1	1	2	1	1	0	18	0	0	0	0	0	0	1	3	2	1	2	2	10	12	26	17	20	3	64	6	8	5	23
2	33	7	1	3	1	1	0	17	0	0	0	0	0	0	0	2	3	1	3	2	11	#NULL!	15	7	20	8	63	5	11	5	16
2	37	3	1	3	2	1	0	18	0	0	0	0	0	0	1	0	0	0	0	0	0	#NULL!	9	8	12	0	53	8	9	25	16
2	39	2	1	5	2	2	0	17	0	0	0	0	0	0	0	0	0	0	0	0	0	0	9	0	11	0	47	1	4	23	10
2	35	6	2	4	2	1	2	6	0	1	0	1	0	0	1	3	3	2	1	2	11	#NULL!	32	20	18	7	72	13	9	20	16
2	40	2	1	3	2	1	2	2	0	0	1	0	0	1	1	2	1	1	1	1	6	#NULL!	30	15	17	6	66	12	10	9	14
2	49	1	1	1	1	2	2	6	0	1	0	1	0	0	1	2	1	3	1	1	8	#NULL!	28	16	14	2	61	13	8	13	21
2	41	4	1	3	2	1	0	17	0	0	0	0	0	0	0	0	0	0	0	0	0	#NULL!	11	0	13	1	51	0	10	19	14
2	50	10	1	3	1	1	1	16	0	0	0	0	0	1	1	3	2	3	3	3	14	10	27	12	19	9	71	13	11	5	20
1	41	10	1	7	1	1	3	7	0	1	0	0	1	1	1	2	2	3	4	4	15	5	27	14	12	11	57	10	10	16	15
2	49	4	1	5	2	2	2	1	0	1	0	0	0	1	1	1	1	1	0	0	3	8	20	9	10	2	55	6	9	8	24
2	42	#NULL!	1	3	2	1	1	2	0	0	1	0	0	0	1	1	2	1	2	1	7	0	24	12	10	2	60	6	11	10	12
2	37	3	2	4	1	1	1	2	0	0	1	0	0	0	0	0	0	0	0	0	0	#NULL!	2	0	7	0	36	1	2	21	18
2	48	#NULL!	#NULL!	3	2	2	1	3	0	0	0	1	0	0	1	0	0	0	0	0	0	0	9	6	11	0	52	3	11	24	12
1	44	7	5	4	1	1	0	18	0	0	0	0	0	0	1	2	1	3	1	0	7	10	19	17	22	0	69	15	12	5	23
2	47	10	1	4	1	1	5	15	0	1	1	1	1	1	1	3	2	2	2	2	11	4	42	16	20	6	68	12	12	16	10
2	32	3	1	3	2	2	0	18	0	0	0	0	0	0	1	0	0	0	0	0	0	#NULL!	7	3	6	0	27	0	1	25	22
1	56	3	3	3	1	1	0	17	0	0	0	0	0	0	0	1	2	1	2	2	8	#NULL!	24	7	12	6	45	1	0	15	18
1	40	#NULL!	#NULL!	5	1	1	0	18	0	0	0	0	0	0	1	0	0	0	0	0	0	#NULL!	11	3	10	2	51	2	7	13	18
2	27	1	1	5	1	1	0	17	0	0	0	0	0	0	0	1	1	1	1	1	5	0	24	11	10	4	53	4	7	12	16
2	28	1	1	5	1	1	2	2	0	0	1	0	0	1	1	0	0	0	0	0	0	#NULL!	44	17	16	3	64	14	12	10	15
1	32	10	10	4	1	1	1	1	0	1	0	0	0	0	1	2	1	2	1	1	7	6	22	8	11	5	52	11	11	20	15
1	37	10	1	8	1	1	0	17	1	0	0	0	0	0	0	4	4	4	4	4	20	#NULL!	34	24	23	12	65	15	9	5	27
2	53	3	1	1	2	2	4	15	0	1	1	1	1	0	0	0	0	0	0	0	0	0	22	4	13	0	61	7	9	9	11
1	48	6	5	2	1	2	0	17	0	0	0	0	0	0	0	0	0	0	0	0	0	5	24	0	9	1	41	1	2	10	16
1	61	3	3	3	2	2	0	18	0	0	0	0	0	0	1	0	0	0	0	0	0	3	9	1	6	0	36	1	11	15	21
2	46	3	1	4	2	2	0	17	0	0	0	0	0	0	0	0	0	0	0	0	0	#NULL!	9	0	6	0	20	0	1	23	16
2	38	#NULL!	#NULL!	4	2	2	1	16	0	0	0	0	0	1	0	0	0	0	0	0	0	0	10	5	11	1	52	5	10	19	17
2	51	1	1	3	1	1	0	18	0	0	0	0	0	0	1	2	1	3	1	0	7	12	34	13	19	4	73	9	10	5	11
1	62	2	2	3	2	2	2	6	0	1	0	1	0	0	1	3	3	2	2	3	13	16	39	18	20	6	71	13	12	5	8
2	39	3	10	3	2	2	3	5	0	1	1	0	0	1	1	1	1	1	1	1	5	#NULL!	16	1	15	4	54	2	12	18	15
2	44	2	1	8	2	2	0	17	0	0	0	0	0	0	0	0	0	0	0	0	0	5	4	1	6	0	34	0	8	29	16
1	62	2	2	1	1	2	1	1	0	1	0	0	0	0	1	1	1	0	0	0	2	#NULL!	10	0	6	0	40	0	3	20	18
1	43	3	3	3	2	1	2	3	0	0	0	1	0	1	1	0	0	0	1	0	1	0	3	5	6	0	32	0	1	25	22
2	40	2	1	8	1	1	2	1	0	1	0	0	0	1	1	3	3	2	3	3	14	#NULL!	25	18	17	5	59	10	12	22	18
1	48	6	4	4	2	1	1	2	0	0	1	0	0	0	1	0	0	0	0	0	0	#NULL!	20	4	9	4	37	0	4	26	12
2	45	2	1	3	2	1	1	2	0	0	1	0	0	0	1	0	1	0	0	0	1	1	11	4	10	0	46	1	5	21	16
2	40	#NULL!	#NULL!	3	1	1	0	17	0	0	0	0	0	0	0	2	2	1	1	1	7	2	18	8	16	0	58	8	10	6	15
1	44	3	3	3	2	2	1	1	0	1	0	0	0	0	1	0	0	0	0	0	0	3	11	0	6	0	28	0	1	29	17
1	27	2	1	2	1	1	3	6	0	1	0	1	0	1	1	2	1	1	2	1	7	#NULL!	37	16	16	3	66	8	10	6	18
2	41	4	1	3	2	1	1	2	0	0	1	0	0	0	1	1	1	0	1	0	3	0	11	4	10	2	40	3	8	16	16
2	48	3	1	3	2	2	1	1	0	1	0	0	0	0	1	1	1	0	1	1	4	3	18	5	6	3	46	1	4	5	7
2	58	#NULL!	#NULL!	3	2	1	1	2	0	0	1	0	0	0	1	1	1	0	0	0	2	15	9	4	7	0	30	2	2	28	21
2	35	1	1	4	1	1	0	17	0	0	0	0	0	0	0	0	0	0	0	0	0	#NULL!	9	0	6	0	24	0	1	32	19
2	34	2	1	2	1	1	2	1	0	1	0	0	0	1	1	3	2	3	2	3	13	#NULL!	30	17	15	9	60	10	11	12	19
1	26	2	1	4	1	1	2	4	0	0	0	0	1	1	1	2	2	2	2	2	10	0	24	5	16	3	63	3	12	5	8
2	31	2	1	4	2	2	5	15	0	1	1	1	1	1	1	2	2	2	2	2	10	#NULL!	31	17	24	9	69	21	11	6	22
2	26	10	1	5	1	1	5	15	1	1	1	1	1	1	1	4	4	4	4	4	20	#NULL!	60	26	24	11	73	17	11	8	17
2	39	2	1	1	2	1	2	8	0	0	1	1	0	0	1	1	1	1	1	1	5	8	33	15	15	3	57	11	11	14	14
2	30	1	1	5	1	1	2	3	0	0	0	1	0	1	1	1	1	1	0	2	5	#NULL!	16	9	11	2	58	8	12	8	14
2	35	2	2	8	1	2	0	17	0	0	0	0	0	0	0	0	0	0	1	0	1	3	9	3	10	4	47	5	3	29	17
1	35	2	2	3	1	1	0	17	0	0	0	0	0	0	0	0	0	0	0	0	0	#NULL!	20	2	17	0	56	6	12	9	23
1	37	5	3	3	1	1	1	2	0	0	1	0	0	0	1	0	0	0	0	0	0	0	10	4	6	0	39	4	9	29	17
2	45	4	1	5	2	2	0	17	0	0	0	0	0	0	0	0	0	0	0	0	0	#NULL!	7	2	6	0	44	3	4	14	18
2	27	#NULL!	#NULL!	4	1	1	3	6	0	1	0	1	0	1	1	4	3	4	3	3	17	11	43	19	23	10	73	11	10	5	21
1	41	5	4	5	2	2	0	18	0	0	0	0	0	0	1	0	0	0	0	0	0	8	12	0	9	0	50	0	8	20	16
1	30	2	1	2	1	1	0	17	0	0	0	0	0	0	0	1	1	1	1	1	5	6	35	10	21	11	64	12	12	7	20
2	37	3	1	3	2	2	4	13	0	1	0	1	1	1	1	2	2	2	2	2	10	#NULL!	12	9	12	6	48	7	10	20	18
2	43	5	1	3	2	2	0	17	0	0	0	0	0	0	0	0	0	0	0	0	0	#NULL!	15	3	6	0	43	1	3	18	18
1	43	3	3	4	1	1	2	3	0	0	0	1	0	1	1	1	0	2	1	1	5	8	18	6	14	4	45	5	9	19	14
2	21	2	1	5	1	1	0	17	0	0	0	0	0	0	0	0	0	0	0	0	0	0	21	3	17	8	75	14	11	14	24
2	23	9	1	5	1	1	2	1	0	1	0	0	0	1	1	2	1	3	0	0	6	#NULL!	29	18	15	3	64	6	9	14	14
2	26	10	1	5	1	1	1	16	0	0	0	0	0	1	1	0	0	0	0	0	0	#NULL!	5	3	6	0	40	4	2	17	4
2	36	1	1	8	1	1	2	2	1	0	1	0	0	1	1	4	4	3	4	4	19	18	46	24	23	10	73	19	12	7	8
1	65	2	1	2	2	2	0	17	0	0	0	0	0	0	0	0	0	0	0	0	0	0	11	2	6	0	38	0	5	24	16
2	41	3	1	7	2	2	0	17	0	0	0	0	0	0	0	0	0	0	0	0	0	0	15	0	17	0	50	0	7	15	17
2	52	4	2	5	1	2	0	17	0	0	0	0	0	0	0	0	0	0	0	0	0	1	12	0	6	0	33	0	0	20	4
2	34	1	10	3	2	1	5	15	0	1	1	1	1	1	1	3	3	3	3	3	15	11	49	18	19	9	58	14	12	11	14
2	35	#NULL!	#NULL!	3	1	1	3	5	0	1	1	0	0	1	1	4	4	4	4	4	20	19	41	24	17	12	61	18	10	5	16
2	41	5	1	2	2	2	0	17	0	0	0	0	0	0	0	0	0	0	0	0	0	#NULL!	8	3	16	0	63	7	7	14	10
1	22	10	10	6	1	1	2	5	0	1	1	0	0	0	1	3	3	3	2	4	15	16	38	16	13	10	55	11	10	15	16
2	44	3	2	4	2	2	0	17	0	0	0	0	0	0	0	0	0	0	0	0	0	#NULL!	13	6	8	1	42	5	6	22	13
1	30	6	1	4	1	1	4	12	0	1	1	0	1	1	1	1	1	0	1	1	4	#NULL!	10	5	11	3	41	1	9	33	17
2	35	2	1	3	2	1	0	17	0	0	0	0	0	0	0	2	1	1	0	1	5	0	11	9	12	0	55	7	10	31	16
1	29	6	3	3	1	1	0	18	0	0	0	0	0	0	1	1	0	1	0	0	2	4	24	11	17	5	61	9	11	18	17
2	30	2	2	3	1	1	3	7	1	1	0	0	1	1	1	4	3	3	4	4	18	#NULL!	51	26	24	12	73	20	11	17	26
2	35	3	1	3	1	1	4	15	1	1	1	1	1	0	1	0	0	0	0	0	0	#NULL!	45	16	19	8	67	14	12	5	4
1	39	2	2	3	1	1	4	15	1	1	1	1	1	0	1	4	4	4	4	4	20	17	54	25	24	9	78	19	11	5	18
1	52	5	5	4	2	2	0	18	0	0	0	0	0	0	1	0	0	0	0	0	0	#NULL!	7	0	6	0	50	0	3	21	18
2	32	4	1	5	1	1	1	1	0	1	0	0	0	0	1	1	1	1	0	0	3	9	18	6	10	0	49	7	5	16	17
2	32	2	1	3	1	1	0	18	0	0	0	0	0	0	1	2	1	2	2	2	9	#NULL!	24	13	18	6	65	13	12	21	22
1	55	3	2	3	1	1	2	2	0	0	1	0	0	1	1	0	1	2	2	2	7	0	12	4	12	1	57	4	7	11	17
2	34	10	1	2	1	1	1	4	1	0	0	0	1	0	1	4	2	4	2	2	14	#NULL!	31	19	24	6	76	11	12	5	4
1	38	3	3	4	2	2	1	1	0	1	0	0	0	0	1	3	2	3	1	2	11	#NULL!	25	2	9	6	48	2	2	15	14
1	42	2	2	3	1	1	3	6	1	1	0	1	0	1	1	4	4	4	4	4	20	7	16	27	24	12	65	21	12	29	10
2	37	4	1	8	2	1	0	18	0	0	0	0	0	0	1	1	0	1	0	0	2	#NULL!	25	9	14	5	61	1	7	11	15
1	49	6	2	3	1	1	0	17	0	0	0	0	0	0	0	2	2	2	1	2	9	5	37	18	15	7	69	9	12	14	11
1	38	4	2	6	1	1	1	1	0	1	0	0	0	0	1	0	0	0	0	0	0	#NULL!	7	3	7	0	40	0	3	12	17
2	42	10	1	2	2	2	2	2	0	0	1	0	0	1	1	0	0	0	0	0	0	0	20	3	7	0	48	2	12	12	15
1	43	1	1	2	1	1	3	7	0	1	0	0	1	1	1	1	1	1	1	1	5	10	10	4	11	1	54	5	11	13	19
1	37	3	3	5	1	1	0	17	0	0	0	0	0	0	0	1	1	3	0	0	5	0	12	10	14	0	52	2	0	21	15
1	39	2	1	2	1	1	4	15	1	1	1	1	1	0	1	2	2	2	1	1	8	6	23	19	19	6	66	17	11	5	16
1	49	4	3	5	1	1	5	15	0	1	1	1	1	1	1	1	0	0	0	0	1	#NULL!	14	6	11	0	40	1	7	19	14
2	30	2	1	5	2	2	0	17	0	0	0	0	0	0	0	0	0	0	0	0	0	0	8	3	6	0	36	2	3	21	20
1	39	10	10	1	1	1	1	16	0	0	0	0	0	1	1	0	0	0	0	0	0	#NULL!	14	1	6	0	54	0	12	20	16
1	43	2	2	3	2	2	0	18	0	0	0	0	0	0	1	0	0	0	0	0	0	2	14	0	8	0	45	0	12	20	14
1	74	5	3	4	2	2	0	17	0	0	0	0	0	0	0	0	0	0	0	0	0	#NULL!	2	0	6	0	28	0	0	23	4
1	73	5	4	5	2	1	2	7	0	1	0	0	1	0	1	2	3	2	2	3	12	#NULL!	13	5	11	3	41	4	9	14	26
1	56	6	5	3	1	2	2	7	0	1	0	0	1	0	1	4	3	4	3	3	17	11	40	18	19	8	71	11	10	9	16
2	40	4	2	4	1	1	0	17	0	0	0	0	0	0	0	0	0	0	0	0	0	#NULL!	8	0	6	0	34	0	0	28	13
1	38	#NULL!	#NULL!	4	1	1	0	18	0	0	0	0	0	0	1	2	2	0	2	3	9	3	21	7	13	8	59	4	6	11	22
2	44	1	1	3	1	1	1	2	0	0	1	0	0	0	1	0	0	0	0	0	0	#NULL!	5	0	6	1	40	1	4	17	8
2	31	10	10	4	1	1	4	13	1	1	0	1	1	1	1	4	4	4	4	3	19	17	49	25	24	10	79	20	12	5	16
1	79	3	3	5	2	2	0	17	0	0	0	0	0	0	0	1	1	1	1	1	5	5	17	8	11	3	47	6	8	22	16
2	40	3	1	3	2	2	0	18	0	0	0	0	0	0	1	0	0	0	0	0	0	#NULL!	14	3	8	3	52	5	10	16	24
1	42	10	10	5	1	1	2	2	0	0	1	0	0	1	1	0	0	0	0	0	0	0	23	18	24	9	70	18	11	5	7
2	44	4	2	3	2	2	0	17	0	0	0	0	0	0	0	0	0	0	0	0	0	#NULL!	12	0	12	0	47	0	0	14	12
2	36	2	1	2	1	1	1	16	0	0	0	0	0	1	1	1	1	1	0	0	3	#NULL!	18	10	15	5	57	6	8	12	8
2	30	1	1	5	1	1	2	3	0	0	0	1	0	1	1	3	3	2	3	3	14	15	52	20	24	8	72	16	12	5	13
1	51	2	2	5	2	2	2	4	0	0	0	0	1	1	1	2	2	1	1	1	7	#NULL!	31	8	17	6	60	9	10	7	14
2	37	1	1	7	1	1	0	18	0	0	0	0	0	0	1	0	0	1	0	0	1	#NULL!	12	3	10	0	50	0	7	29	20
1	33	2	1	1	1	1	0	17	0	0	0	0	0	0	0	1	1	0	0	0	2	1	15	3	8	0	43	1	6	12	17
2	32	1	1	3	1	2	2	2	0	0	1	0	0	1	1	2	2	3	3	2	12	2	35	17	15	8	66	11	6	9	12
1	52	10	10	3	2	2	0	17	0	0	0	0	0	0	0	0	0	0	0	0	0	0	28	0	16	0	53	0	0	5	4
2	42	5	10	3	2	2	2	8	0	0	1	1	0	0	1	0	0	0	0	0	0	1	14	1	9	0	48	2	9	20	18
2	54	6	3	3	2	1	0	18	0	0	0	0	0	0	1	0	0	0	0	0	0	#NULL!	3	0	6	0	31	5	1	30	10
2	31	3	3	5	1	1	4	11	0	1	1	1	0	1	1	1	1	0	0	0	2	10	15	5	16	0	51	5	8	9	17
2	40	10	1	3	1	1	0	17	0	0	0	0	0	0	0	2	1	1	1	1	6	11	24	13	18	3	62	13	12	16	10
2	36	4	1	3	2	1	0	18	0	0	0	0	0	0	1	1	3	1	0	0	5	#NULL!	42	16	16	9	71	20	10	8	9
2	33	3	#NULL!	8	2	1	0	18	0	0	0	0	0	0	1	3	2	1	2	2	10	#NULL!	33	6	15	8	66	15	12	11	13
1	35	3	2	6	1	1	1	16	0	0	0	0	0	1	1	0	0	0	0	0	0	5	16	3	21	1	71	7	11	5	4
1	48	2	2	3	2	2	1	2	0	0	1	0	0	0	1	2	2	2	2	2	10	12	45	20	20	6	73	20	11	6	20
1	45	3	1	4	1	1	2	1	0	1	0	0	0	1	1	1	3	1	1	2	8	5	12	2	14	3	47	0	8	22	12
2	55	2	1	4	2	1	2	1	0	1	0	0	0	1	1	1	1	0	0	0	2	1	14	6	12	1	55	5	12	12	11
1	37	3	1	7	2	1	1	2	0	0	1	0	0	0	1	0	0	0	0	0	0	0	5	1	8	0	49	0	8	18	8
2	28	#NULL!	#NULL!	3	1	1	1	16	0	0	0	0	0	1	1	2	1	1	1	1	6	11	22	12	20	2	72	10	10	5	16
2	33	#NULL!	#NULL!	3	2	2	0	18	0	0	0	0	0	0	1	0	0	0	0	0	0	#NULL!	4	1	7	0	34	2	8	31	13
1	44	2	1	3	1	1	2	5	0	1	1	0	0	0	1	3	3	3	3	3	15	#NULL!	39	18	18	9	58	14	12	11	14
1	33	2	2	3	1	1	2	6	0	1	0	1	0	0	1	3	2	4	0	1	10	12	41	16	22	4	63	16	11	5	14
2	46	3	10	3	2	1	0	18	0	0	0	0	0	0	1	1	1	1	0	0	3	#NULL!	11	6	12	2	49	1	9	15	13
1	74	7	3	2	2	2	0	17	0	0	0	0	0	0	0	0	0	0	0	0	0	0	9	0	8	1	32	0	6	29	15
2	36	3	2	3	1	1	2	5	0	1	1	0	0	0	1	3	3	2	1	3	12	#NULL!	37	14	20	7	56	9	8	16	17
2	29	4	3	3	2	1	0	18	0	0	0	0	0	0	1	1	1	1	1	1	5	#NULL!	28	12	14	2	60	10	12	23	16
2	34	4	1	3	2	1	0	18	0	0	0	0	0	0	1	1	1	1	0	0	3	0	7	6	8	2	40	2	9	23	9
1	52	4	4	6	1	1	0	17	0	0	0	0	0	0	0	0	0	0	0	0	0	0	8	0	6	0	48	0	2	10	20
1	45	1	1	3	1	1	2	1	0	1	0	0	0	1	1	2	1	1	1	1	6	3	27	11	17	6	60	6	10	8	13
2	37	1	1	5	1	1	4	11	0	1	1	1	0	1	1	3	2	2	1	2	10	14	36	21	15	3	68	6	10	5	13
1	50	4	3	8	2	2	0	17	0	0	0	0	0	0	0	2	2	2	2	2	10	9	17	10	12	5	45	7	1	20	14
2	50	2	1	5	2	1	3	7	0	1	0	0	1	1	1	3	2	3	2	2	12	17	35	21	21	7	62	17	12	17	7
2	60	2	2	2	1	1	0	17	0	0	0	0	0	0	0	1	0	0	0	0	1	1	12	4	11	0	48	4	10	19	14
1	50	3	3	5	2	2	1	3	0	0	0	1	0	0	1	0	0	0	0	0	0	0	15	6	13	0	58	1	10	8	20
2	41	3	1	3	2	2	1	1	0	1	0	0	0	0	1	2	1	0	1	1	5	#NULL!	16	3	8	3	40	2	1	15	16
2	35	3	2	1	1	1	1	2	0	0	1	0	0	0	1	1	0	0	0	0	1	#NULL!	22	10	14	1	59	3	10	9	10
1	58	4	4	3	2	2	0	17	0	0	0	0	0	0	0	0	0	0	0	0	0	#NULL!	12	0	6	6	41	0	0	9	21
2	41	3	1	5	2	2	1	3	0	0	0	1	0	0	1	1	1	1	1	1	5	#NULL!	17	11	15	8	57	11	10	12	19
1	50	2	1	4	1	1	3	7	1	1	0	0	1	1	1	4	4	4	4	4	20	0	48	27	24	12	77	21	12	20	16
2	45	3	1	1	2	2	1	2	0	0	1	0	0	0	1	0	0	0	0	0	0	0	18	6	8	0	48	3	10	26	15
2	45	2	1	1	1	1	0	17	0	0	0	0	0	0	0	0	0	0	0	0	0	#NULL!	5	5	9	1	40	4	9	17	14
2	36	2	1	3	2	2	0	18	0	0	0	0	0	0	1	0	0	0	0	0	0	1	13	4	9	2	39	1	3	16	19
2	43	3	1	5	2	1	1	2	0	0	1	0	0	0	1	0	1	0	2	0	3	#NULL!	8	4	9	3	45	3	8	13	13
2	23	1	1	3	1	1	0	18	0	0	0	0	0	0	1	1	1	1	1	1	5	#NULL!	12	5	7	3	40	0	2	25	15
1	43	2	2	3	1	1	2	1	0	1	0	0	0	1	1	3	3	3	3	3	15	12	43	17	18	9	61	8	10	8	18
2	42	6	1	4	2	2	2	2	0	0	1	0	0	1	1	0	0	0	0	0	0	0	4	2	8	2	40	3	8	22	13
2	37	3	1	1	2	2	0	18	0	0	0	0	0	0	1	0	0	0	0	0	0	10	15	7	18	1	59	12	12	25	14
1	34	3	1	3	1	1	0	18	0	0	0	0	0	0	1	3	2	3	2	2	12	#NULL!	31	5	15	6	65	6	10	5	4
2	40	10	1	3	1	1	0	17	0	0	0	0	0	0	0	0	0	0	0	0	0	0	21	10	22	0	71	4	8	5	19
2	26	#NULL!	#NULL!	5	1	1	4	11	0	1	1	1	0	1	1	3	4	2	3	3	15	15	40	18	21	8	75	16	12	5	4
2	45	9	4	4	2	1	3	7	0	1	0	0	1	1	1	2	1	2	1	1	7	12	9	8	13	2	40	2	5	12	10
2	48	2	1	6	1	1	0	18	1	0	0	0	0	0	1	4	2	4	2	2	14	11	32	19	24	8	75	14	11	8	14
1	49	#NULL!	#NULL!	5	1	1	5	15	0	1	1	1	1	1	1	1	1	1	1	1	5	5	18	11	15	2	56	9	10	8	23
2	38	6	1	5	1	1	1	1	0	1	0	0	0	0	1	3	2	3	2	2	12	2	32	15	14	3	66	12	11	12	15
1	39	5	3	5	1	1	2	3	0	0	0	1	0	1	1	3	2	4	2	2	13	6	30	18	23	8	72	14	12	6	10
2	30	1	1	4	1	1	0	17	0	0	0	0	0	0	0	2	2	2	1	1	8	#NULL!	19	14	11	2	33	9	12	5	14
1	52	4	3	4	2	2	1	1	0	1	0	0	0	0	1	0	0	0	0	0	0	2	14	0	9	0	29	0	2	18	19
2	40	10	1	6	2	1	0	18	0	0	0	0	0	0	1	1	1	1	1	1	5	#NULL!	23	9	13	3	59	5	10	19	15
2	38	2	1	5	2	2	0	17	0	0	0	0	0	0	0	1	1	1	1	1	5	0	16	9	9	3	50	4	10	15	16
2	42	5	1	4	2	1	0	17	0	0	0	0	0	0	0	0	0	0	0	0	0	#NULL!	17	12	11	2	60	6	8	13	15
2	32	5	3	2	2	1	0	18	0	0	0	0	0	0	1	2	1	1	0	1	5	10	25	12	13	8	62	4	11	10	5
1	34	1	1	5	1	1	2	1	1	1	0	0	0	1	1	4	1	4	1	1	11	14	47	23	22	4	71	21	12	5	12
2	60	1	1	7	1	2	4	12	0	1	1	0	1	1	1	3	3	3	3	2	14	14	30	18	13	7	64	13	8	7	18
1	64	4	4	3	2	2	0	18	0	0	0	0	0	0	1	0	0	0	0	0	0	#NULL!	17	0	12	0	50	1	9	13	10
2	29	5	2	4	2	1	0	18	0	0	0	0	0	0	1	1	1	1	1	1	5	#NULL!	35	11	15	4	60	13	12	24	22
2	29	2	2	3	1	1	1	1	0	1	0	0	0	0	1	1	1	2	1	1	6	#NULL!	24	9	19	0	59	8	10	20	24
2	34	1	1	1	2	2	0	17	0	0	0	0	0	0	0	0	0	0	0	0	0	0	11	11	9	2	60	4	10	5	12
2	36	10	1	3	2	1	0	18	0	0	0	0	0	0	1	1	2	0	0	0	3	2	16	9	19	1	68	8	11	17	12
1	42	3	1	1	1	1	2	1	0	1	0	0	0	1	1	1	0	1	1	1	4	#NULL!	20	14	18	1	66	5	11	13	21
2	40	7	1	4	2	2	0	18	0	0	0	0	0	0	1	0	0	0	0	0	0	#NULL!	5	1	8	0	42	2	3	20	19
2	57	10	10	3	1	2	2	2	0	0	1	0	0	1	0	0	0	0	0	0	0	0	16	3	12	3	46	6	11	15	18
2	29	10	1	6	1	1	1	4	0	0	0	0	1	0	1	1	1	1	2	2	7	#NULL!	33	17	15	5	65	15	11	9	10
1	38	3	3	4	2	2	0	17	0	0	0	0	0	0	0	0	0	0	0	0	0	0	4	0	6	0	25	1	3	20	16
2	45	#NULL!	#NULL!	3	2	2	1	4	0	0	0	0	1	0	1	0	0	0	0	0	0	#NULL!	3	3	7	3	35	3	2	26	9
1	45	2	1	4	1	1	3	7	1	1	0	0	1	1	1	4	3	3	3	3	16	14	36	23	18	10	67	20	11	5	15
1	58	#NULL!	#NULL!	3	2	1	1	1	0	1	0	0	0	0	1	1	1	0	1	1	4	5	12	6	14	2	67	4	12	5	4
2	24	5	1	3	1	1	1	16	0	0	0	0	0	1	1	1	1	0	0	0	2	#NULL!	9	3	8	0	45	3	7	18	16
1	45	3	2	6	1	1	0	17	0	0	0	0	0	0	0	1	2	3	2	2	10	#NULL!	37	11	18	10	71	12	11	8	17
2	22	10	#NULL!	5	1	1	2	7	0	1	0	0	1	0	1	3	3	2	3	3	14	7	21	7	16	8	60	7	10	9	14
2	44	2	1	5	2	2	0	18	0	0	0	0	0	0	1	2	3	2	2	2	11	10	32	13	15	3	70	12	12	13	14
1	40	2	2	5	1	1	0	17	0	0	0	0	0	0	0	0	0	0	0	0	0	0	9	3	10	0	45	0	5	10	9
1	49	2	2	4	2	2	0	17	0	0	0	0	0	0	0	0	0	0	0	0	0	0	8	0	7	0	36	0	2	19	14
2	35	4	1	5	2	2	4	12	1	1	1	0	1	1	1	4	2	4	2	2	14	#NULL!	47	23	23	8	69	17	11	5	19
2	46	1	1	4	1	2	3	6	1	1	0	1	0	1	1	3	2	1	3	1	10	#NULL!	46	27	24	7	52	21	4	20	20
2	47	5	1	6	2	1	0	17	1	0	0	0	0	0	0	3	3	3	2	2	13	11	40	22	24	6	70	9	12	5	16
2	22	3	1	3	1	1	2	8	0	0	1	1	0	0	1	3	2	2	2	2	11	#NULL!	34	16	17	8	64	17	12	24	16
1	50	10	10	2	1	1	0	18	1	0	0	0	0	0	1	4	4	4	4	4	20	13	48	24	24	12	58	21	12	8	19
1	43	2	1	4	1	1	2	2	0	0	1	0	0	1	1	1	1	1	2	3	8	1	29	7	12	6	55	2	5	10	17
2	52	4	10	3	2	1	0	17	0	0	0	0	0	0	0	0	0	0	0	0	0	#NULL!	8	2	6	0	33	0	5	28	13
2	28	1	1	3	1	1	5	15	0	1	1	1	1	1	1	2	3	2	2	2	11	9	13	9	18	6	57	8	11	17	16
2	46	3	1	5	2	1	1	2	0	0	1	0	0	0	1	0	0	0	0	0	0	5	18	9	14	0	51	12	10	19	18
2	36	3	1	3	1	1	4	14	0	0	1	1	1	1	1	1	1	1	0	0	3	0	19	7	13	1	54	6	10	15	14
2	50	3	1	1	2	2	0	18	0	0	0	0	0	0	1	3	1	3	2	2	11	5	33	18	21	8	65	18	12	5	4
1	51	4	4	3	2	2	2	2	0	0	1	0	0	1	1	0	0	0	0	0	0	0	13	6	14	0	56	9	9	24	14
1	39	6	1	1	1	1	5	15	0	1	1	1	1	1	1	3	3	3	3	3	15	#NULL!	25	7	19	3	42	15	6	20	12
2	37	2	1	3	2	1	3	6	0	1	0	1	0	1	1	3	2	3	4	4	16	14	47	20	19	7	74	17	11	5	19
1	22	2	1	3	1	1	0	17	0	0	0	0	0	0	0	0	0	0	0	0	0	0	6	1	10	0	40	1	1	22	16
2	30	1	1	4	1	1	1	1	0	1	0	0	0	0	1	3	2	2	1	1	9	#NULL!	27	12	15	3	59	10	7	13	15
1	50	5	4	3	2	2	0	17	0	0	0	0	0	0	0	0	1	0	0	0	1	3	12	4	12	1	53	1	9	16	17
2	45	3	1	6	2	1	1	2	0	0	1	0	0	0	1	0	0	0	0	0	0	5	15	2	9	6	57	5	8	9	9
2	57	4	1	5	2	2	0	18	0	0	0	0	0	0	1	1	1	1	1	1	5	7	19	7	10	1	49	7	12	19	14
2	34	3	1	3	2	1	2	8	0	0	1	1	0	0	1	1	1	0	1	0	3	2	26	10	11	3	63	6	9	12	15
1	29	4	2	6	1	1	0	17	0	0	0	0	0	0	0	1	1	0	0	0	2	0	16	4	9	0	46	5	7	22	21
1	49	4	3	5	2	2	0	17	0	0	0	0	0	0	0	2	2	2	1	2	9	4	25	7	10	5	46	9	0	21	16
1	46	4	3	4	1	1	0	18	0	0	0	0	0	0	1	1	0	0	0	0	1	#NULL!	13	0	11	0	51	2	10	9	18
2	43	#NULL!	#NULL!	3	1	1	0	17	0	0	0	0	0	0	0	0	0	0	0	0	0	1	15	6	6	0	51	3	7	8	20
2	21	#NULL!	#NULL!	3	1	1	0	18	0	0	0	0	0	0	1	1	2	0	0	2	5	9	23	9	16	5	64	6	11	19	12
1	39	2	1	3	1	1	1	1	0	1	0	0	0	0	1	1	1	1	1	2	6	#NULL!	4	6	11	6	40	2	2	26	11
1	45	5	4	5	2	2	1	2	0	0	1	0	0	0	1	1	1	2	1	1	6	0	10	8	15	3	57	7	11	13	18
2	62	7	1	5	2	2	0	17	0	0	0	0	0	0	0	1	1	1	0	1	4	#NULL!	14	3	9	0	48	1	9	14	14
1	36	3	1	4	1	1	1	16	0	0	0	0	0	1	1	4	4	2	2	4	16	20	28	22	24	12	72	21	12	5	4
2	35	3	1	8	1	1	2	6	0	1	0	1	0	0	1	3	3	4	1	1	12	14	26	18	17	4	69	10	11	11	17
1	45	3	3	4	2	2	0	17	0	0	0	0	0	0	0	0	0	0	0	0	0	0	1	1	6	0	22	0	1	30	16
1	41	3	1	3	1	1	3	6	0	1	0	1	0	1	1	3	3	3	4	2	15	6	28	14	16	6	64	4	9	7	7
2	41	4	1	4	2	2	0	18	0	0	0	0	0	0	1	0	0	0	0	0	0	5	12	4	7	1	46	3	12	24	19
1	49	2	2	3	1	2	3	8	0	0	1	1	0	1	1	1	1	3	2	2	9	6	38	19	17	9	61	10	12	5	23
2	47	3	1	3	2	2	0	17	0	0	0	0	0	0	0	0	0	0	0	0	0	#NULL!	14	8	11	1	44	3	5	18	19
1	50	4	3	6	2	2	0	17	0	0	0	0	0	0	0	0	0	0	0	0	0	#NULL!	3	0	7	0	41	0	5	15	14
1	46	2	1	1	1	1	4	11	0	1	1	1	0	1	1	3	3	3	3	3	15	16	42	17	20	8	73	14	12	12	18
2	50	#NULL!	#NULL!	5	1	1	4	12	0	1	1	0	1	1	1	3	2	2	2	2	11	3	25	9	18	3	57	9	10	5	15
1	38	2	2	1	1	1	1	2	0	0	1	0	0	0	1	0	0	0	0	0	0	0	14	4	11	1	44	2	3	20	16
2	55	5	5	1	1	1	1	16	0	0	0	0	0	1	1	1	1	3	1	1	7	#NULL!	32	10	18	6	69	6	11	16	9
2	29	10	10	3	2	2	0	17	0	0	0	0	0	0	0	0	0	0	0	0	0	#NULL!	10	2	8	0	43	0	2	17	17
1	33	1	1	6	2	1	0	18	0	0	0	0	0	0	1	0	0	0	0	0	0	0	11	1	6	1	28	0	2	25	24
1	39	2	1	3	1	1	1	16	0	0	0	0	0	1	1	1	1	1	1	1	5	8	28	12	16	5	71	15	11	5	11
2	36	10	1	3	1	1	0	18	0	0	0	0	0	0	1	0	0	0	0	0	0	#NULL!	25	12	14	3	68	6	10	5	13
2	41	2	2	4	1	2	0	17	1	0	0	0	0	0	0	0	0	0	0	0	0	#NULL!	12	24	6	0	38	17	1	5	19
2	41	#NULL!	#NULL!	8	2	2	0	18	1	0	0	0	0	0	1	3	2	4	2	2	13	5	29	20	19	10	69	20	12	9	12
2	25	5	1	3	1	1	0	18	0	0	0	0	0	0	1	0	0	0	0	0	0	#NULL!	10	1	7	0	50	0	9	17	15
2	36	1	1	1	1	1	5	15	0	1	1	1	1	1	1	2	2	3	2	2	11	18	41	19	17	8	67	13	11	8	24
2	42	1	1	1	1	2	5	15	0	1	1	1	1	1	1	3	2	2	1	3	11	6	30	16	18	5	63	13	9	15	17
2	29	2	1	3	2	1	0	17	0	0	0	0	0	0	0	0	0	0	0	0	0	3	21	11	24	0	75	7	10	7	4
2	32	2	#NULL!	5	2	2	0	17	0	0	0	0	0	0	0	0	0	0	0	0	0	0	3	0	6	0	39	0	1	24	18
1	39	2	1	2	1	1	4	15	0	1	1	1	1	0	0	0	0	0	0	0	0	2	15	6	12	0	53	1	9	5	13
1	36	7	3	8	1	1	4	13	0	1	0	1	1	1	1	1	3	0	3	3	10	11	37	9	15	10	59	4	12	5	15
2	44	1	1	5	1	1	0	18	0	0	0	0	0	0	1	0	0	0	0	0	0	1	18	13	18	3	58	5	5	12	22
2	28	6	10	3	1	1	5	15	1	1	1	1	1	1	1	4	4	4	4	4	20	#NULL!	48	27	24	12	74	21	12	11	16
1	58	2	2	2	1	1	1	1	0	1	0	0	0	0	1	0	0	0	0	0	0	16	8	4	9	3	34	1	3	22	22
2	46	5	3	3	2	2	0	17	0	0	0	0	0	0	0	0	0	0	0	0	0	#NULL!	11	1	7	0	40	1	5	18	11
1	51	6	6	4	2	2	0	17	0	0	0	0	0	0	0	1	2	1	2	2	8	7	33	8	14	5	49	7	2	18	14
1	56	1	1	5	1	1	1	1	0	1	0	0	0	0	1	2	3	3	3	3	14	12	32	15	15	9	63	4	7	15	20
1	58	7	5	3	2	2	1	16	0	0	0	0	0	1	1	1	1	1	0	0	3	#NULL!	13	11	8	3	40	2	6	16	18
1	71	3	3	3	2	2	0	17	0	0	0	0	0	0	0	0	0	0	0	0	0	0	11	2	12	0	42	2	1	22	19
2	33	2	1	4	2	2	0	18	0	0	0	0	0	0	1	0	0	0	0	0	0	#NULL!	3	2	6	0	40	0	6	16	8
2	43	2	1	3	2	1	2	5	0	1	1	0	0	0	1	4	3	4	3	2	16	9	31	9	14	5	66	12	8	10	10
2	34	7	1	5	2	2	1	2	0	0	1	0	0	0	1	0	0	0	0	0	0	#NULL!	9	6	9	0	42	2	8	22	15
1	35	10	10	6	1	1	2	2	0	0	1	0	0	1	1	0	0	0	0	0	0	0	22	6	12	0	56	4	6	5	12
1	53	3	3	3	1	1	1	1	0	1	0	0	0	0	1	0	0	1	0	0	1	#NULL!	8	4	6	0	35	0	1	17	16
2	44	10	1	3	1	1	1	1	0	1	0	0	0	0	1	2	2	2	2	2	10	5	20	7	13	6	56	2	6	11	25
2	43	7	1	4	2	2	0	18	0	0	0	0	0	0	1	0	0	0	0	0	0	2	2	1	8	0	42	0	8	33	16
1	54	1	1	4	1	2	1	1	0	1	0	0	0	0	1	0	1	2	1	1	5	4	22	15	8	3	56	7	10	5	15
1	49	4	3	6	2	2	1	2	0	0	1	0	0	0	0	2	1	2	1	1	7	4	38	12	16	2	66	10	12	10	11
2	23	4	1	1	1	1	2	7	0	1	0	0	1	0	1	1	1	0	0	0	2	7	9	6	9	0	45	1	8	8	14
2	58	3	1	6	2	2	0	18	0	0	0	0	0	0	1	1	1	1	0	0	3	5	13	8	17	2	52	5	9	29	12
1	32	1	1	3	1	1	0	17	0	0	0	0	0	0	0	1	2	2	3	2	10	13	32	15	9	3	59	4	8	5	20
2	44	3	1	8	2	2	0	18	0	0	0	0	0	0	1	0	0	0	0	0	0	0	1	1	10	1	35	0	7	25	14
2	43	1	10	4	2	2	3	5	1	1	1	0	0	1	1	4	3	4	3	4	18	#NULL!	58	24	23	12	74	19	11	5	19
2	34	2	1	5	1	1	5	15	0	1	1	1	1	1	1	1	1	2	1	1	6	9	28	9	24	7	67	6	12	8	15
2	33	2	2	3	1	1	0	17	0	0	0	0	0	0	0	0	0	0	0	0	0	0	8	6	8	0	51	3	8	30	20
1	48	1	1	3	1	1	2	1	1	1	0	0	0	1	1	3	4	3	3	3	16	15	40	23	16	7	65	18	12	5	18
2	49	4	1	3	2	2	2	2	0	0	1	0	0	1	1	0	0	0	0	0	0	0	14	4	10	1	50	5	3	15	14
1	32	1	1	4	1	1	0	18	0	0	0	0	0	0	1	0	1	1	0	0	2	#NULL!	13	2	10	2	52	4	5	5	25
1	30	2	1	3	1	1	2	1	1	1	0	0	0	1	1	4	4	4	4	4	20	20	53	24	18	12	64	21	6	5	13
2	29	2	1	8	2	1	2	2	0	0	1	0	0	1	1	0	0	0	0	0	0	0	6	8	13	0	47	7	12	24	20
2	43	1	1	3	1	1	3	7	0	1	0	0	1	1	1	0	0	0	0	0	0	1	18	6	7	2	39	7	4	21	11
1	47	4	4	5	2	2	2	1	0	1	0	0	0	1	1	0	0	1	0	0	1	10	11	9	6	0	49	8	5	15	14
2	50	5	1	3	2	2	0	17	0	0	0	0	0	0	0	0	0	0	0	0	0	#NULL!	8	2	6	0	43	2	1	14	20
2	49	#NULL!	#NULL!	5	2	1	1	1	0	1	0	0	0	0	1	0	0	0	0	0	0	#NULL!	6	1	8	0	45	0	5	9	12
2	29	1	1	6	1	1	0	17	0	0	0	0	0	0	0	0	0	0	0	0	0	#NULL!	8	2	6	0	42	1	5	19	16
2	48	2	1	3	2	2	4	11	0	1	1	1	0	1	1	2	1	3	1	1	8	#NULL!	23	12	13	3	57	6	12	23	14
1	54	4	1	8	2	2	3	12	1	1	1	0	1	0	1	4	4	4	3	3	18	20	51	25	24	9	77	18	12	5	23
2	64	2	2	3	1	1	2	1	0	1	0	0	0	1	1	0	0	0	0	0	0	4	8	4	7	2	39	3	7	22	16
2	36	2	1	5	1	1	5	15	1	1	1	1	1	1	1	2	1	2	1	1	7	11	36	25	18	3	54	21	12	20	16
1	32	2	2	6	1	1	1	1	0	1	0	0	0	0	1	2	2	2	2	3	11	5	35	17	17	6	64	8	10	8	17
2	26	#NULL!	#NULL!	4	2	1	0	18	0	0	0	0	0	0	1	1	0	1	2	0	4	0	24	6	11	2	59	11	12	20	8
2	40	2	2	5	1	1	0	18	0	0	0	0	0	0	1	1	1	1	1	1	5	4	21	10	16	0	52	7	9	12	17
1	44	3	3	4	2	2	2	8	0	0	1	1	0	0	1	2	1	2	2	2	9	5	17	8	12	5	64	10	12	10	14
1	62	3	2	5	2	2	0	17	0	0	0	0	0	0	0	0	0	0	0	0	0	0	9	1	8	1	52	1	6	11	20
1	42	2	2	6	2	1	0	17	0	0	0	0	0	0	0	1	1	0	1	1	4	8	16	6	12	1	55	5	2	13	17
2	34	4	1	2	2	2	4	15	0	1	1	1	1	0	1	3	3	3	2	3	14	9	41	11	23	9	74	18	12	8	8
1	36	10	10	2	1	1	1	16	0	0	0	0	0	1	1	1	1	2	1	1	6	#NULL!	26	15	13	3	58	10	11	5	17
2	34	#NULL!	#NULL!	4	2	2	0	17	0	0	0	0	0	0	0	2	2	0	1	0	5	11	18	6	10	3	47	8	10	22	15
2	38	3	10	3	2	2	0	18	0	0	0	0	0	0	1	0	0	1	0	0	1	#NULL!	9	3	8	0	32	3	5	28	14
2	47	2	2	2	1	2	5	15	1	1	1	1	1	1	1	4	4	4	4	4	20	20	54	25	22	12	73	17	11	8	22
2	40	2	1	3	2	2	1	16	1	0	0	0	0	1	1	3	3	3	3	3	15	17	42	22	24	12	76	20	12	9	4
1	72	2	2	5	2	1	0	17	0	0	0	0	0	0	0	1	1	0	0	0	2	#NULL!	6	1	6	3	28	0	2	25	10
2	48	10	1	3	2	2	0	17	0	0	0	0	0	0	0	0	0	0	0	0	0	0	9	1	6	0	34	0	2	19	4
2	30	5	2	5	1	1	0	17	0	0	0	0	0	0	0	0	0	0	0	0	0	0	13	4	6	0	45	2	6	5	4
2	52	2	#NULL!	3	2	2	0	18	0	0	0	0	0	0	1	1	1	0	0	0	2	#NULL!	14	5	14	0	54	6	9	13	19
2	39	3	1	2	2	2	2	2	0	0	1	0	0	1	1	0	1	0	2	1	4	#NULL!	9	2	13	3	49	13	9	9	10
1	30	2	1	2	1	1	0	18	0	0	0	0	0	0	1	0	0	0	0	0	0	#NULL!	11	2	6	2	43	0	0	10	18
1	38	2	1	5	1	1	0	18	0	0	0	0	0	0	1	0	0	0	0	0	0	0	18	3	12	5	47	3	9	15	9
1	65	3	1	5	2	2	1	4	0	0	0	0	1	0	1	0	0	0	0	0	0	3	9	3	7	2	32	5	5	20	8
2	42	2	1	5	2	2	0	17	1	0	0	0	0	0	0	3	2	3	3	3	14	9	47	23	16	7	65	15	11	6	16
2	33	1	1	4	1	1	1	1	0	1	0	0	0	0	1	3	2	3	3	3	14	20	28	14	14	6	67	8	9	5	13
1	39	#NULL!	2	3	1	1	0	18	1	0	0	0	0	0	1	4	2	4	2	3	15	13	41	27	24	9	80	21	12	5	16
1	40	#NULL!	#NULL!	4	2	1	2	2	0	0	1	0	0	1	1	0	0	0	0	0	0	#NULL!	16	3	10	3	60	10	12	11	10
1	27	2	2	4	2	2	0	17	0	0	0	0	0	0	0	0	0	0	0	0	0	#NULL!	3	2	8	2	40	1	3	25	20
2	39	3	1	2	2	2	1	1	0	1	0	0	0	0	1	2	1	2	1	1	7	#NULL!	36	18	22	5	71	17	11	9	7
1	36	2	1	3	2	1	1	1	0	1	0	0	0	0	1	0	0	0	0	0	0	2	9	4	7	0	38	2	8	16	15
1	36	4	1	1	1	1	2	1	0	1	0	0	0	1	1	2	2	0	2	2	8	16	17	9	8	6	66	11	10	35	28
2	26	10	10	5	1	1	5	15	1	1	1	1	1	1	1	3	3	2	4	4	16	17	54	27	22	10	76	16	11	11	11
1	40	#NULL!	#NULL!	4	2	2	2	6	0	1	0	1	0	0	1	4	3	4	3	3	17	6	35	18	18	8	76	12	11	5	22
2	32	3	10	3	2	1	5	15	0	1	1	1	1	1	1	2	1	1	1	0	5	#NULL!	26	12	24	10	52	9	12	5	12
1	43	1	1	5	1	1	5	15	0	1	1	1	1	1	1	2	2	2	1	0	7	12	43	18	18	3	74	11	12	7	16
2	39	10	2	3	1	1	0	17	0	0	0	0	0	0	0	0	0	0	0	0	0	0	13	5	12	0	51	4	10	5	25
2	49	6	1	3	2	2	0	18	0	0	0	0	0	0	1	1	1	0	0	0	2	4	5	2	6	0	44	2	7	29	6
1	40	4	2	4	2	1	0	17	0	0	0	0	0	0	0	0	0	0	0	0	0	#NULL!	5	0	6	0	28	0	4	20	16
2	32	4	4	4	1	1	2	10	1	0	0	1	1	0	0	1	1	1	1	1	5	1	42	22	20	5	72	10	11	15	20
2	33	3	1	2	1	1	2	9	0	0	1	0	1	0	1	4	4	4	4	4	20	20	45	23	21	12	77	19	12	10	5
1	50	2	2	4	1	1	1	16	0	0	0	0	0	1	1	0	0	0	0	0	0	6	37	9	18	0	61	10	10	13	19
2	55	2	1	5	2	1	2	2	0	0	1	0	0	1	0	0	0	0	0	0	0	0	13	7	10	0	55	8	11	18	20
1	50	1	1	5	1	1	3	5	0	1	1	0	0	1	1	3	3	3	3	3	15	14	40	19	19	3	65	13	9	6	23
2	39	2	1	3	2	2	1	3	0	0	0	1	0	0	1	0	0	0	0	0	0	0	12	2	11	0	49	4	8	13	20
2	26	2	2	4	1	1	0	17	0	0	0	0	0	0	0	0	0	0	0	0	0	2	39	15	24	2	65	19	11	7	10
2	34	10	1	3	1	1	4	12	0	1	1	0	1	1	1	3	2	3	3	3	14	#NULL!	42	17	19	7	63	10	11	5	20
1	50	1	1	3	2	1	3	5	0	1	1	0	0	1	1	0	0	0	0	0	0	#NULL!	12	0	11	0	41	0	12	27	18
1	46	2	1	5	1	1	3	7	1	1	0	0	1	1	1	4	4	3	4	4	19	19	34	24	20	12	51	8	3	13	17
1	55	3	2	4	2	1	5	15	0	1	1	1	1	1	1	0	0	0	0	0	0	0	17	12	6	0	43	1	9	7	7
1	48	7	5	3	2	1	0	17	0	0	0	0	0	0	0	0	0	0	0	0	0	8	8	1	14	0	46	0	3	20	15
1	74	6	3	3	2	2	0	18	0	0	0	0	0	0	1	0	1	0	0	0	1	#NULL!	13	4	10	0	43	2	7	27	17
1	62	4	4	3	2	1	0	17	0	0	0	0	0	0	0	1	1	1	1	1	5	5	14	0	6	0	47	2	11	20	20
1	47	6	5	3	2	2	1	1	0	1	0	0	0	0	1	1	1	1	1	1	5	3	10	4	9	3	46	6	8	22	21
1	54	2	2	5	1	1	3	10	0	0	0	1	1	1	1	3	2	3	3	2	13	15	37	14	21	10	76	21	12	13	13
1	42	4	4	3	2	2	0	18	0	0	0	0	0	0	1	0	0	0	0	0	0	#NULL!	14	4	13	2	53	4	4	13	15
2	32	2	1	1	1	1	4	11	1	1	1	1	0	1	1	1	1	1	1	1	5	12	37	27	24	2	67	21	11	20	16
1	51	1	1	4	2	1	4	11	1	1	1	1	0	1	1	4	4	4	3	3	18	#NULL!	40	27	24	12	74	18	11	5	17
2	53	10	10	3	2	1	0	17	0	0	0	0	0	0	0	0	0	0	0	0	0	0	2	2	7	0	43	0	4	17	12
1	56	1	1	3	2	2	1	1	0	1	0	0	0	0	1	1	1	2	1	1	6	5	32	6	17	5	67	10	11	8	23
2	38	2	1	4	2	1	0	17	0	0	0	0	0	0	0	1	1	0	2	0	4	3	21	3	13	0	57	1	6	17	24
2	25	1	1	3	1	1	0	18	0	0	0	0	0	0	1	1	1	0	1	1	4	6	6	9	11	2	40	2	7	27	24
1	36	#NULL!	#NULL!	3	1	1	2	6	0	1	0	1	0	0	1	0	0	0	0	0	0	0	15	4	13	0	48	2	4	10	16
1	59	2	2	5	1	1	5	15	0	1	1	1	1	1	1	1	1	1	1	1	5	4	29	6	14	3	51	5	8	19	17
2	36	4	1	3	2	1	5	15	1	1	1	1	1	1	1	4	3	4	4	4	19	20	55	27	24	12	78	21	11	5	28
2	49	2	1	8	1	2	2	5	1	1	1	0	0	0	1	1	2	0	3	2	8	#NULL!	30	25	13	6	62	11	12	22	17
2	25	10	1	4	1	1	2	1	0	1	0	0	0	1	1	1	1	1	1	2	6	6	35	16	18	1	63	12	11	6	11
1	48	3	2	3	2	2	1	2	0	0	1	0	0	0	0	0	0	0	0	0	0	0	7	1	8	0	41	1	4	17	19
2	47	1	1	2	1	1	1	16	0	0	0	0	0	1	1	2	1	1	1	1	6	6	27	13	14	4	59	12	12	27	21
1	67	2	1	3	2	2	0	18	0	0	0	0	0	0	1	1	0	0	0	0	1	0	6	3	9	0	48	1	9	12	12
1	46	2	1	3	1	1	1	4	0	0	0	0	1	0	1	1	0	3	0	0	4	#NULL!	21	13	15	3	58	3	7	6	18
2	39	10	1	3	2	2	4	12	0	1	1	0	1	1	1	3	3	3	3	3	15	#NULL!	38	22	22	9	63	15	12	5	12
2	34	2	1	4	2	2	0	18	0	0	0	0	0	0	1	2	1	2	1	1	7	6	25	3	10	7	49	8	11	24	4
2	48	8	1	3	2	2	1	2	0	0	1	0	0	0	1	1	2	2	2	1	8	#NULL!	41	8	16	3	61	9	12	10	18
1	36	4	3	3	2	2	0	17	0	0	0	0	0	0	0	0	0	0	0	0	0	#NULL!	12	0	6	0	40	0	0	9	16
2	55	6	1	4	2	2	1	1	0	1	0	0	0	0	1	0	0	0	0	0	0	0	3	0	6	0	34	1	5	23	17
2	50	10	#NULL!	3	2	2	0	18	1	0	0	0	0	0	1	1	2	1	2	1	7	#NULL!	36	20	18	6	67	12	10	5	20
2	45	3	3	3	1	1	0	17	0	0	0	0	0	0	0	0	0	0	0	0	0	0	0	0	6	0	27	0	0	26	22
2	44	1	1	4	1	1	2	1	1	1	0	0	0	1	1	4	4	4	4	4	20	7	39	24	21	12	75	18	10	11	13
2	24	5	1	5	1	1	0	18	0	0	0	0	0	0	1	0	0	0	0	0	0	0	29	12	11	0	51	5	11	7	18
2	47	4	#NULL!	3	2	2	0	17	0	0	0	0	0	0	0	0	0	0	0	0	0	#NULL!	9	0	6	0	29	0	1	21	13
2	55	10	1	1	2	2	0	18	0	0	0	0	0	0	1	0	0	0	0	0	0	#NULL!	6	15	7	0	36	12	5	16	14
1	49	2	2	4	2	2	5	15	0	1	1	1	1	1	1	3	2	3	2	2	12	20	32	18	18	8	51	19	11	24	18
2	39	2	1	4	1	1	3	8	1	0	1	1	0	1	1	4	4	3	4	4	19	12	51	26	24	12	80	21	12	6	13
1	35	10	1	5	1	1	3	5	0	1	1	0	0	1	1	0	0	0	0	0	0	11	29	15	19	6	73	16	12	5	4
2	48	10	10	3	2	2	1	1	1	1	0	0	0	0	1	4	3	2	1	1	11	12	24	26	17	5	69	17	11	16	20
2	48	3	1	5	2	2	0	17	0	0	0	0	0	0	0	0	0	0	0	0	0	#NULL!	8	1	6	0	42	0	5	20	16
1	25	10	1	8	1	1	1	16	0	0	0	0	0	1	1	1	1	1	1	1	5	5	18	7	12	3	58	5	8	10	14
2	57	3	1	8	1	2	0	17	0	0	0	0	0	0	0	0	0	0	0	0	0	0	7	5	10	0	45	4	8	15	20
2	43	4	1	3	2	2	0	17	0	0	0	0	0	0	0	0	0	0	0	0	0	#NULL!	12	0	6	0	57	0	0	20	16
2	26	1	1	5	1	1	1	16	0	0	0	0	0	1	1	0	0	0	0	0	0	1	19	8	10	1	50	2	8	15	14
1	59	4	4	5	2	1	1	1	0	1	0	0	0	0	1	0	0	0	0	0	0	0	12	0	6	0	31	0	2	21	10
2	55	3	1	5	2	1	0	17	0	0	0	0	0	0	0	0	0	3	0	0	3	#NULL!	14	9	14	3	58	4	7	6	14
2	41	10	1	6	2	2	0	17	0	0	0	0	0	0	0	0	0	1	0	0	1	0	23	12	13	0	55	4	9	16	15
1	62	2	2	3	2	1	0	17	0	0	0	0	0	0	0	0	0	0	0	0	0	0	12	0	12	0	38	0	0	20	15
2	26	4	1	4	1	1	0	18	0	0	0	0	0	0	1	1	1	1	1	1	5	9	19	11	11	3	48	7	12	9	9
1	42	2	2	8	2	2	1	2	0	0	1	0	0	0	1	3	3	1	2	1	10	5	34	15	15	4	63	11	10	14	21
1	45	4	4	2	2	2	0	18	0	0	0	0	0	0	1	1	1	1	1	1	5	#NULL!	17	7	12	3	52	8	12	14	13
2	35	10	1	6	1	1	0	18	0	0	0	0	0	0	1	1	1	0	1	0	3	3	11	5	12	2	52	10	9	10	13
1	34	1	1	5	1	1	3	7	1	1	0	0	1	1	1	3	2	2	2	2	11	12	43	19	24	5	80	21	12	5	25
2	39	1	1	8	1	1	1	2	0	0	1	0	0	0	1	4	3	3	3	3	16	5	30	14	18	6	60	14	11	18	15
1	34	10	10	6	1	1	1	2	0	0	1	0	0	0	1	0	0	0	0	0	0	0	13	2	10	0	44	1	2	5	17
1	65	2	2	3	2	2	1	1	0	1	0	0	0	0	1	0	0	0	0	0	0	0	0	0	7	0	27	0	3	25	14
1	45	2	1	3	1	1	0	17	0	0	0	0	0	0	0	1	2	1	1	2	7	0	14	6	12	5	54	7	10	13	19
1	39	3	#NULL!	4	2	2	0	17	0	0	0	0	0	0	0	0	0	0	0	0	0	0	10	2	9	0	46	2	2	15	19
1	51	3	3	3	2	2	0	17	0	0	0	0	0	0	0	0	0	0	0	0	0	0	14	13	14	0	52	0	9	14	19
2	45	1	1	5	1	1	0	18	0	0	0	0	0	0	1	1	1	1	2	0	5	8	11	8	11	5	47	2	3	15	15
1	32	1	1	1	1	1	0	18	0	0	0	0	0	0	1	0	0	0	0	0	0	#NULL!	27	18	20	0	68	17	12	12	11
2	44	4	2	5	1	1	0	17	0	0	0	0	0	0	0	0	0	0	0	0	0	#NULL!	11	1	6	0	53	1	4	13	15
2	45	4	1	3	2	2	0	18	0	0	0	0	0	0	1	3	3	3	3	3	15	#NULL!	40	13	19	8	60	12	12	5	26
2	42	3	2	3	2	1	3	8	0	0	1	1	0	1	1	1	2	1	2	2	8	#NULL!	25	16	20	8	57	21	11	25	18
1	52	3	2	2	2	2	0	17	0	0	0	0	0	0	0	1	2	2	1	2	8	11	22	4	15	4	51	4	5	17	15
1	44	5	4	3	2	2	0	18	0	0	0	0	0	0	1	1	0	0	0	0	1	4	12	5	12	0	46	6	9	17	14
2	38	2	1	1	1	1	1	16	0	0	0	0	0	1	1	1	2	1	2	2	8	5	26	5	18	5	64	5	12	5	24
1	41	3	3	5	1	1	0	17	1	0	0	0	0	0	0	4	4	4	4	4	20	#NULL!	39	27	24	12	80	20	12	5	16
2	45	10	1	5	1	1	1	4	0	0	0	0	1	0	1	0	0	0	0	0	0	11	25	6	13	6	60	14	8	12	10
1	34	2	2	5	1	1	2	5	0	1	1	0	0	0	1	4	3	2	4	4	17	#NULL!	31	15	19	7	58	14	9	9	18
2	27	2	2	4	1	1	1	1	1	1	0	0	0	0	1	3	3	3	3	3	15	19	47	24	24	9	76	15	10	5	24
1	38	3	10	4	1	1	2	1	0	1	0	0	0	1	1	3	3	4	3	3	16	17	22	11	16	10	50	9	9	18	17
2	47	3	2	6	1	1	0	17	0	0	0	0	0	0	0	0	0	0	0	0	0	4	26	8	12	2	48	0	6	18	20
1	43	1	1	3	1	1	0	17	0	0	0	0	0	0	0	2	2	2	2	2	10	8	19	9	12	6	46	10	4	20	15
1	44	4	3	4	2	2	1	3	0	0	0	1	0	0	1	0	0	0	0	0	0	6	16	7	9	2	50	7	10	23	17
1	57	2	2	8	2	1	0	18	0	0	0	0	0	0	1	0	0	0	0	0	0	0	6	2	7	0	37	1	6	18	21
1	34	10	10	4	1	1	3	6	1	1	0	1	0	1	1	4	4	4	4	4	20	20	48	27	24	12	76	21	12	5	12
1	53	5	4	4	2	1	3	6	0	1	0	1	0	1	1	3	2	3	3	3	14	#NULL!	49	17	16	10	61	14	11	17	17
2	42	10	10	4	2	2	0	17	0	0	0	0	0	0	0	0	0	0	0	0	0	#NULL!	13	0	8	0	41	2	5	27	28
2	42	5	2	3	2	1	0	17	0	0	0	0	0	0	0	0	0	0	0	0	0	0	7	1	6	0	26	0	0	25	13
2	47	3	1	5	2	2	1	4	0	0	0	0	1	0	1	0	1	0	0	0	1	4	11	6	9	5	39	3	9	23	19
1	51	4	4	3	2	2	0	17	0	0	0	0	0	0	0	0	0	0	0	0	0	#NULL!	12	0	7	0	44	1	6	20	16
2	27	1	1	6	1	1	1	3	0	0	0	1	0	0	1	3	4	2	4	4	17	15	49	17	18	12	70	16	12	10	22
1	52	4	4	2	2	2	1	16	0	0	0	0	0	1	1	0	0	0	0	0	0	0	12	0	7	0	39	1	4	13	13
1	62	10	10	5	2	2	0	18	0	0	0	0	0	0	1	3	2	1	1	0	7	13	24	18	22	3	61	15	12	11	10
2	42	10	1	5	1	1	0	17	0	0	0	0	0	0	0	0	0	0	0	0	0	1	10	11	10	0	65	10	8	11	15
2	42	5	1	3	2	2	0	18	0	0	0	0	0	0	1	0	0	0	0	0	0	0	3	0	6	0	35	0	0	25	18
1	38	2	2	8	2	2	0	18	0	0	0	0	0	0	1	1	1	0	3	3	8	#NULL!	25	14	14	7	53	13	12	30	19
2	49	3	1	5	2	2	0	17	0	0	0	0	0	0	0	1	1	0	1	1	4	2	10	8	13	3	58	11	10	23	6
2	50	1	1	3	1	1	0	17	1	0	0	0	0	0	0	2	2	3	2	2	11	#NULL!	34	19	17	7	63	16	10	20	16
1	40	5	4	3	2	2	0	18	0	0	0	0	0	0	1	0	0	0	0	0	0	#NULL!	9	2	12	0	48	1	9	11	16
2	34	2	2	4	1	2	0	17	0	0	0	0	0	0	0	0	1	0	1	0	2	#NULL!	13	4	10	0	58	5	8	7	11
1	55	1	1	4	1	2	2	1	0	1	0	0	0	1	1	0	0	0	1	1	2	1	14	4	6	1	46	1	0	20	16
1	34	5	5	3	2	2	0	17	0	0	0	0	0	0	0	1	0	0	0	0	1	#NULL!	23	9	11	0	56	5	11	7	7
1	46	4	1	5	2	1	0	18	0	0	0	0	0	0	1	4	4	4	4	4	20	20	49	18	24	12	74	17	11	5	21
2	38	#NULL!	#NULL!	4	2	2	0	17	0	0	0	0	0	0	0	0	0	0	0	0	0	0	10	0	6	1	35	0	4	34	13
1	52	6	4	3	2	1	0	17	0	0	0	0	0	0	0	0	0	0	0	0	0	0	2	3	10	0	36	0	5	26	14
1	40	2	2	3	2	2	3	5	0	1	1	0	0	1	1	1	2	1	2	2	8	10	29	9	14	8	70	8	7	11	20
1	43	10	10	3	2	2	5	15	0	1	1	1	1	1	1	1	2	2	2	1	8	12	36	13	18	6	65	12	11	10	20
1	43	3	3	5	1	2	2	1	0	1	0	0	0	1	1	2	3	2	3	3	13	#NULL!	30	7	17	10	52	9	9	8	28
2	46	6	1	3	2	2	1	1	0	1	0	0	0	0	1	2	2	0	3	3	10	#NULL!	9	5	7	4	38	0	5	19	13
2	54	4	2	5	2	2	0	18	0	0	0	0	0	0	1	0	1	0	0	0	1	0	18	9	7	0	47	1	6	13	15
1	43	4	4	3	1	1	0	17	0	0	0	0	0	0	0	0	0	0	0	0	0	0	13	7	7	3	48	6	7	12	12
1	48	10	9	8	1	1	1	16	0	0	0	0	0	1	1	0	0	0	0	0	0	#NULL!	28	11	15	7	68	5	10	9	15
1	49	2	2	3	1	1	1	16	0	0	0	0	0	1	1	0	0	0	0	0	0	#NULL!	4	3	6	0	40	0	1	20	17
1	57	10	10	4	2	2	0	17	0	0	0	0	0	0	0	0	0	0	0	0	0	#NULL!	17	0	9	0	57	6	8	5	15
2	46	2	2	4	2	1	1	3	0	0	0	1	0	0	1	1	0	0	0	0	1	#NULL!	14	11	12	0	51	3	6	18	15
1	57	3	2	3	1	1	0	17	0	0	0	0	0	0	0	0	0	0	0	0	0	0	7	9	9	0	32	1	2	18	10
1	54	2	1	5	2	2	0	17	0	0	0	0	0	0	0	1	1	1	1	1	5	0	23	0	18	3	53	1	3	20	16
1	57	5	3	3	2	2	1	1	0	1	0	0	0	0	1	0	1	0	1	1	3	#NULL!	12	1	9	3	39	2	0	20	8
1	42	#NULL!	#NULL!	3	2	2	1	16	0	0	0	0	0	1	1	0	0	0	0	0	0	#NULL!	4	2	10	0	38	0	8	21	17
2	35	2	1	3	1	1	4	14	0	0	1	1	1	1	1	2	2	4	4	4	16	16	32	12	21	10	75	6	10	5	4
2	41	#NULL!	#NULL!	5	1	1	2	4	1	0	0	0	1	1	1	0	1	0	0	0	1	4	27	19	20	0	58	14	9	8	5
1	31	2	1	3	1	1	5	15	0	1	1	1	1	1	1	2	2	2	2	2	10	10	22	9	15	6	58	8	11	15	12
2	42	10	1	4	1	1	2	8	0	0	1	1	0	0	1	0	0	0	0	0	0	0	20	10	10	4	61	4	8	5	14
2	45	5	2	5	2	1	1	2	0	0	1	0	0	0	1	0	0	0	0	0	0	0	8	3	7	0	41	4	9	21	19
2	33	1	1	4	1	1	1	4	0	0	0	0	1	0	1	0	0	2	0	0	2	7	16	12	13	7	56	11	11	17	7
1	52	4	3	5	2	2	0	17	0	0	0	0	0	0	0	1	1	1	1	1	5	#NULL!	12	9	12	3	47	6	0	20	16
2	47	7	1	3	2	2	0	17	0	0	0	0	0	0	0	0	0	0	0	0	0	#NULL!	2	0	6	0	22	0	1	35	12
2	43	3	2	2	1	1	0	17	0	0	0	0	0	0	0	2	1	2	1	3	9	6	37	18	16	7	53	3	7	8	19
2	32	1	10	4	1	1	3	6	0	1	0	1	0	1	1	4	3	4	3	3	17	17	44	18	23	4	75	13	10	7	21
2	55	7	1	4	2	2	0	17	0	0	0	0	0	0	0	0	0	0	0	0	0	#NULL!	6	1	6	0	41	1	3	23	15
1	50	2	2	3	2	1	4	15	0	1	1	1	1	0	1	1	1	4	1	4	11	12	33	11	15	7	62	11	8	25	14
2	39	10	#NULL!	5	1	1	1	16	0	0	0	0	0	1	1	0	1	0	1	1	3	5	14	5	15	9	56	8	11	13	13
2	40	4	2	5	1	1	1	1	0	1	0	0	0	0	1	1	1	1	1	1	5	2	21	8	12	3	49	7	5	5	16
2	35	3	1	5	2	2	2	10	0	0	0	1	1	0	1	1	1	1	1	1	5	#NULL!	20	12	15	3	55	13	10	11	8
1	50	5	5	3	2	2	1	16	1	0	0	0	0	1	0	2	2	2	3	2	11	#NULL!	34	22	6	6	39	15	12	18	17
2	39	4	3	4	1	1	0	18	0	0	0	0	0	0	1	3	1	2	1	1	8	#NULL!	26	7	13	5	70	5	11	11	8
1	42	4	4	8	2	2	0	17	0	0	0	0	0	0	0	0	0	0	0	0	0	0	1	2	9	3	29	7	5	28	21
1	52	2	2	5	2	2	0	17	0	0	0	0	0	0	0	2	1	2	1	1	7	5	28	8	17	3	58	15	12	15	15
2	30	3	1	4	2	2	2	5	0	1	1	0	0	0	1	0	0	0	0	0	0	#NULL!	2	3	6	1	39	1	5	25	19
1	66	3	3	5	2	2	2	1	0	1	0	0	0	1	1	0	0	0	0	0	0	4	4	0	7	0	36	0	3	21	15
2	48	3	1	2	1	1	1	3	0	0	0	1	0	0	1	0	0	0	0	0	0	0	20	3	7	0	62	8	8	16	28
2	39	5	1	3	2	1	4	13	0	1	0	1	1	1	1	2	2	2	2	2	10	8	26	10	15	5	69	12	12	10	7
2	38	4	1	3	2	2	4	12	0	1	1	0	1	1	1	4	3	4	3	3	17	20	46	16	22	9	60	11	12	20	15
2	45	#NULL!	#NULL!	5	2	2	5	15	1	1	1	1	1	1	1	1	1	1	1	1	5	#NULL!	40	23	24	9	62	15	11	15	17
1	37	3	3	4	1	1	3	6	0	1	0	1	0	1	1	3	2	2	2	2	11	#NULL!	28	10	12	6	54	6	11	11	13
2	63	3	1	3	2	2	0	17	0	0	0	0	0	0	0	0	0	0	0	0	0	0	9	5	8	2	42	7	2	20	15
1	43	2	1	5	1	1	2	5	0	1	1	0	0	0	1	2	2	3	2	2	11	3	46	23	24	12	75	17	12	5	10
2	35	#NULL!	#NULL!	3	1	1	2	7	1	1	0	0	1	0	1	3	2	3	2	2	12	5	31	19	17	7	66	12	10	6	7
2	28	2	2	2	1	1	0	18	0	0	0	0	0	0	1	3	2	2	3	3	13	10	34	9	17	0	65	11	10	11	17
1	38	1	1	3	1	1	5	15	0	1	1	1	1	1	1	2	3	2	2	3	12	4	23	12	17	5	54	8	7	17	19
2	39	#NULL!	#NULL!	5	1	1	3	6	0	1	0	1	0	1	1	2	1	2	1	1	7	0	28	17	12	5	60	7	11	10	20
1	47	10	10	4	1	1	3	13	1	1	0	1	1	0	1	4	4	4	4	4	20	10	57	20	24	12	76	21	12	5	28
2	23	1	1	5	1	1	0	18	0	0	0	0	0	0	1	1	3	0	0	2	6	#NULL!	15	10	18	2	69	3	10	5	20
1	24	4	1	8	1	1	1	16	0	0	0	0	0	1	1	3	2	2	0	2	9	7	24	9	11	9	69	14	10	5	14
1	56	4	3	3	2	2	0	17	0	0	0	0	0	0	0	0	0	0	0	0	0	0	18	3	9	0	45	1	4	19	18
2	48	1	1	3	1	1	2	1	0	1	0	0	0	1	1	3	3	3	2	2	13	#NULL!	37	19	20	7	73	16	12	10	12
2	42	1	1	3	2	2	1	2	0	0	1	0	0	0	0	0	1	0	1	1	3	5	13	2	12	3	51	7	8	18	17
2	51	3	#NULL!	3	1	1	0	18	0	0	0	0	0	0	1	1	2	0	0	0	3	0	7	4	7	1	51	3	6	18	12
2	48	2	10	5	1	1	0	17	0	0	0	0	0	0	0	2	2	2	1	2	9	10	37	13	18	6	72	8	10	5	13
2	49	10	1	3	1	1	0	17	0	0	0	0	0	0	0	0	0	0	0	0	0	0	4	1	6	0	32	1	2	25	12
1	34	10	1	3	1	1	0	17	1	0	0	0	0	0	0	3	2	3	2	2	12	12	54	27	24	6	79	18	12	5	15
2	44	4	2	4	2	1	0	18	0	0	0	0	0	0	1	1	1	1	2	0	5	#NULL!	23	9	11	1	51	7	11	23	13
1	39	2	2	3	2	2	0	18	0	0	0	0	0	0	1	0	0	0	0	0	0	0	16	1	6	0	45	0	0	20	16
1	49	2	2	3	1	1	3	6	1	1	0	1	0	1	1	4	4	4	4	4	20	16	48	27	23	12	79	19	12	5	12
2	38	1	1	8	1	1	2	7	0	1	0	0	1	0	1	2	2	2	2	1	9	11	31	13	10	1	49	4	11	13	17
1	46	5	4	3	2	2	3	6	0	1	0	1	0	1	1	2	3	3	3	3	14	#NULL!	31	9	18	9	54	8	12	20	15
1	51	3	3	3	1	1	0	17	0	0	0	0	0	0	0	0	0	0	0	0	0	0	15	1	13	0	44	0	3	17	18
1	50	1	1	3	1	1	0	18	0	0	0	0	0	0	1	0	1	0	0	0	1	0	7	1	8	0	42	0	3	18	14
1	55	6	6	4	2	2	0	17	0	0	0	0	0	0	0	0	0	0	0	0	0	#NULL!	8	0	12	0	46	0	4	18	16
1	33	2	1	5	1	1	1	3	0	0	0	1	0	0	1	2	1	2	2	1	8	6	22	18	18	3	68	5	6	13	21
2	47	4	1	4	2	2	0	18	0	0	0	0	0	0	1	2	2	2	2	2	10	14	36	16	16	6	52	12	12	11	15
1	51	7	4	8	2	2	1	1	0	1	0	0	0	0	1	1	0	0	1	0	2	1	9	0	11	2	47	4	8	22	9
1	54	7	6	3	2	2	2	1	0	1	0	0	0	1	1	3	3	3	3	3	15	#NULL!	33	12	14	8	47	8	10	13	7
1	40	3	2	1	1	1	4	13	1	1	0	1	1	1	1	4	4	4	4	4	20	#NULL!	48	27	24	12	76	21	10	9	7
2	29	1	1	5	1	1	0	18	0	0	0	0	0	0	1	2	2	2	2	3	11	#NULL!	29	16	19	5	65	15	11	17	13
2	44	2	1	7	1	1	1	16	0	0	0	0	0	1	1	1	1	0	1	1	4	1	27	5	11	4	71	12	12	5	19
2	40	3	1	3	2	2	0	18	0	0	0	0	0	0	1	3	3	3	1	3	13	#NULL!	19	3	10	3	47	6	11	18	10
2	33	5	1	3	2	1	0	17	0	0	0	0	0	0	0	0	0	0	1	1	2	#NULL!	15	6	15	2	54	11	11	11	15
1	48	5	5	4	2	2	0	17	0	0	0	0	0	0	0	1	0	0	1	0	2	0	12	1	9	0	44	0	2	12	14
1	54	4	4	4	2	1	0	17	0	0	0	0	0	0	0	0	0	0	0	0	0	#NULL!	14	7	10	1	48	2	2	18	16
2	60	4	1	4	1	2	1	2	0	0	1	0	0	0	1	1	1	1	1	1	5	8	23	9	12	3	45	7	10	19	26
1	48	3	3	3	1	1	1	2	0	0	1	0	0	0	1	0	1	0	1	1	3	3	13	1	7	3	46	1	9	18	14
2	45	3	1	4	2	2	4	11	1	1	1	1	0	1	1	4	3	4	4	4	19	16	52	23	21	10	77	17	12	8	7
1	31	3	2	5	1	1	3	13	0	1	0	1	1	0	1	3	1	3	3	4	14	17	39	18	15	10	56	13	10	10	17
1	41	5	4	2	1	1	5	15	0	1	1	1	1	1	0	1	1	0	0	1	3	0	7	0	7	0	46	1	9	15	20
2	38	10	10	2	1	1	0	17	0	0	0	0	0	0	0	1	2	0	2	1	6	#NULL!	25	8	12	1	51	5	10	7	21
1	53	3	3	3	2	2	1	1	0	1	0	0	0	0	1	3	3	3	3	3	15	#NULL!	23	15	18	9	59	9	12	5	17
2	34	7	2	3	1	1	3	13	0	1	0	1	1	0	1	1	1	1	1	1	5	6	30	17	20	6	59	13	10	10	23
2	29	4	1	3	1	1	0	18	0	0	0	0	0	0	1	0	0	0	0	0	0	#NULL!	9	1	6	3	44	4	3	20	16
1	50	3	3	3	2	2	0	17	1	0	0	0	0	0	0	4	3	4	3	3	17	#NULL!	38	21	18	9	68	11	10	8	8
2	43	10	1	7	2	2	2	8	1	0	1	1	0	0	1	2	2	2	2	2	10	11	41	19	21	5	77	13	10	8	14
2	39	4	1	2	2	2	3	5	0	1	1	0	0	1	0	1	1	0	0	1	3	0	4	3	6	1	34	0	1	23	15
2	47	2	1	8	2	2	1	2	0	0	1	0	0	0	1	0	0	0	0	0	0	5	13	6	12	0	69	6	9	9	13
1	36	1	1	3	1	1	4	13	1	1	0	1	1	1	1	2	4	4	3	4	17	10	33	19	24	4	75	15	10	11	17
2	28	2	1	6	2	1	1	1	1	1	0	0	0	0	1	3	4	3	3	3	16	#NULL!	40	23	24	9	71	18	12	5	18
1	31	2	2	4	1	1	3	7	1	1	0	0	1	1	1	4	4	3	3	3	17	#NULL!	47	24	22	9	71	16	11	7	18
2	37	10	1	4	1	1	0	18	0	0	0	0	0	0	1	1	1	1	1	1	5	#NULL!	14	3	6	3	49	1	7	14	19
1	37	10	2	3	1	1	2	2	0	0	1	0	0	1	1	1	0	1	1	1	4	#NULL!	11	5	16	5	63	1	12	6	12
1	42	1	1	8	1	1	0	17	0	0	0	0	0	0	0	1	1	0	1	1	4	#NULL!	24	9	14	1	60	6	12	14	18
2	60	2	1	4	2	1	2	2	0	0	1	0	0	1	1	0	0	0	0	0	0	#NULL!	9	0	10	1	42	4	7	27	13
2	50	2	2	3	1	1	0	18	1	0	0	0	0	0	1	4	3	3	3	4	17	#NULL!	40	19	18	7	59	3	9	5	23
2	28	5	1	5	1	1	1	2	0	0	1	0	0	0	1	1	1	1	0	0	3	0	33	16	19	4	65	10	11	15	12
1	39	1	1	3	1	1	5	15	0	1	1	1	1	1	1	3	3	3	3	3	15	17	42	24	24	7	75	19	10	5	25
1	36	1	1	3	1	1	3	7	1	1	0	0	1	1	1	4	4	3	4	4	19	#NULL!	39	25	20	12	76	19	10	22	10
1	43	4	2	7	2	2	3	5	0	1	1	0	0	1	1	1	2	1	2	2	8	8	15	12	16	4	47	7	12	10	20
2	30	#NULL!	#NULL!	5	2	2	0	18	1	0	0	0	0	0	1	4	4	4	3	4	19	19	38	26	24	10	78	21	11	8	25
2	26	#NULL!	1	5	1	1	1	3	0	0	0	1	0	0	1	1	1	1	0	1	4	4	12	5	10	7	57	5	12	17	14
1	47	2	2	3	1	1	1	2	0	0	1	0	0	0	0	0	0	0	0	0	0	2	11	0	6	0	42	1	9	20	16
1	45	8	8	3	2	2	1	1	0	1	0	0	0	0	1	1	1	0	0	0	2	5	1	1	6	2	27	1	2	20	10
1	50	4	4	3	2	2	0	17	0	0	0	0	0	0	0	0	0	0	1	0	1	0	12	0	6	0	35	0	0	19	15
2	36	3	1	3	1	1	1	1	0	1	0	0	0	0	1	1	0	0	0	0	1	#NULL!	13	7	10	1	45	2	6	10	17
1	58	4	3	6	2	2	0	18	0	0	0	0	0	0	1	0	0	0	0	2	2	12	17	4	11	6	52	5	6	10	16
1	77	3	3	6	2	2	0	17	0	0	0	0	0	0	0	0	0	0	0	0	0	#NULL!	9	1	7	0	37	3	3	26	22
1	49	5	5	1	2	1	1	1	1	1	0	0	0	0	1	4	4	4	4	4	20	17	49	27	24	12	73	21	12	10	20
1	37	4	1	3	1	1	2	2	1	0	1	0	0	1	1	0	0	4	0	0	4	6	34	17	21	3	66	21	9	12	13
2	48	2	1	3	1	2	0	18	0	0	0	0	0	0	1	1	1	0	0	0	2	6	22	10	16	2	66	13	10	7	16
1	41	3	3	4	1	1	1	1	0	1	0	0	0	0	1	2	2	1	1	2	8	8	34	16	17	5	73	16	11	5	18
2	40	2	1	3	1	1	5	15	0	1	1	1	1	1	1	2	2	2	2	2	10	20	41	16	15	6	64	8	9	6	20
2	41	6	1	3	2	1	3	14	0	0	1	1	1	0	1	2	2	2	3	2	11	0	38	13	20	6	66	15	12	20	14
1	54	3	2	6	2	2	0	18	0	0	0	0	0	0	1	1	2	1	2	2	8	#NULL!	20	8	8	2	45	0	4	15	14
1	42	2	2	5	1	1	4	13	0	1	0	1	1	1	1	4	3	4	3	3	17	16	39	18	19	8	62	10	9	5	18
1	31	2	2	8	1	1	0	17	0	0	0	0	0	0	0	0	0	0	0	0	0	0	15	3	11	0	56	4	8	10	22
1	31	10	10	3	1	1	1	16	0	0	0	0	0	1	1	0	0	0	0	0	0	#NULL!	30	9	17	4	65	12	12	7	12
1	41	3	2	3	2	2	0	17	0	0	0	0	0	0	0	0	0	0	0	0	0	#NULL!	10	0	6	0	41	1	1	17	9
1	34	2	1	8	1	1	2	3	0	0	0	1	0	1	1	0	0	0	0	0	0	#NULL!	9	8	13	1	47	5	9	21	16
1	50	3	2	5	1	1	2	7	1	1	0	0	1	0	1	3	2	4	0	0	9	0	48	23	23	2	79	21	10	5	4
1	38	2	2	3	1	1	1	1	0	1	0	0	0	0	1	0	1	0	1	1	3	2	8	1	10	2	57	6	9	5	8
1	52	7	7	4	2	2	1	3	0	0	0	1	0	0	1	0	0	0	0	0	0	#NULL!	3	2	9	3	41	1	6	14	22
1	33	3	3	3	2	2	0	17	0	0	0	0	0	0	0	0	0	0	0	0	0	#NULL!	7	3	7	0	45	1	3	24	15
2	23	1	1	6	1	1	0	18	0	0	0	0	0	0	1	1	2	1	2	2	8	#NULL!	18	3	8	3	57	4	9	17	18
2	43	3	1	2	2	2	0	18	0	0	0	0	0	0	1	3	3	3	2	2	13	#NULL!	35	9	20	6	64	12	12	21	11
2	40	#NULL!	#NULL!	5	2	1	1	1	1	1	0	0	0	0	1	2	1	2	1	1	7	8	52	23	20	6	68	15	11	5	4
2	29	1	1	3	1	1	0	18	0	0	0	0	0	0	1	1	1	0	0	0	2	4	7	4	8	2	40	0	5	30	7
1	63	5	2	8	2	2	1	1	0	1	0	0	0	0	1	0	0	0	0	0	0	0	6	4	12	0	41	2	3	24	16
1	63	6	1	5	2	2	0	18	0	0	0	0	0	0	1	0	0	0	0	0	0	0	17	12	12	0	47	3	10	8	9
1	64	3	3	5	1	1	0	17	0	0	0	0	0	0	0	0	0	0	0	0	0	0	4	0	6	0	27	0	0	21	19
1	57	3	2	5	2	2	1	2	0	0	1	0	0	0	1	0	0	0	0	0	0	#NULL!	8	3	8	2	36	5	6	23	12
2	43	2	1	3	2	1	2	1	0	1	0	0	0	1	1	4	4	4	4	4	20	#NULL!	26	16	18	9	37	10	11	29	19
2	45	#NULL!	#NULL!	3	1	1	0	17	0	0	0	0	0	0	0	0	0	0	0	0	0	0	10	0	12	0	46	0	6	15	15
2	46	3	1	3	2	2	0	17	0	0	0	0	0	0	0	0	0	0	0	0	0	1	15	2	6	0	46	1	2	19	19
1	44	3	2	2	1	1	1	3	0	0	0	1	0	0	1	2	2	0	0	0	4	#NULL!	11	6	11	0	56	1	11	5	25
2	35	7	1	8	1	1	1	16	0	0	0	0	0	1	1	1	2	1	2	2	8	#NULL!	19	7	10	3	46	2	8	19	15
2	40	3	1	3	2	2	5	15	0	1	1	1	1	1	1	4	4	2	3	4	17	19	47	16	19	12	62	13	12	11	16
2	38	1	1	4	1	1	5	15	0	1	1	1	1	1	1	4	3	1	1	4	13	20	32	18	24	7	62	11	12	5	5
1	38	5	3	8	2	2	2	1	0	1	0	0	0	1	1	4	3	0	3	2	12	3	30	9	17	9	35	5	6	19	6
1	44	3	3	8	1	1	1	1	0	1	0	0	0	0	1	2	1	1	1	1	6	5	32	10	15	3	57	5	8	6	11
1	49	4	4	4	2	2	2	7	0	1	0	0	1	0	1	1	1	1	1	1	5	14	22	6	15	0	49	7	12	25	24
1	64	1	1	3	1	1	2	3	0	0	0	1	0	1	1	0	0	0	0	0	0	0	17	7	8	0	45	0	7	12	12
2	46	2	2	7	1	2	4	13	1	1	0	1	1	1	1	2	2	4	3	4	15	7	35	21	20	10	72	17	10	5	6
2	32	4	1	3	1	1	2	7	1	1	0	0	1	0	1	4	3	4	3	3	17	#NULL!	35	27	16	8	60	21	11	17	14
1	37	10	1	3	1	1	2	4	0	0	0	0	1	1	1	1	1	1	0	0	3	#NULL!	21	11	11	9	50	14	9	6	10
1	40	4	4	5	1	1	2	9	0	0	1	0	1	0	0	4	2	4	3	3	16	10	42	21	20	9	66	14	12	5	22
1	49	5	4	4	2	2	1	1	0	1	0	0	0	0	1	1	2	1	1	1	6	8	27	14	10	4	57	5	7	8	5
1	34	3	3	3	2	2	1	16	0	0	0	0	0	1	1	1	1	1	1	1	5	3	14	4	11	3	49	2	9	21	16
2	47	3	1	4	2	2	4	14	1	0	1	1	1	1	1	4	4	4	4	4	20	17	52	27	22	11	71	20	11	7	26
1	37	2	1	3	1	1	3	8	0	0	1	1	0	1	1	0	0	0	0	0	0	0	4	5	9	8	39	2	7	24	4
1	53	2	2	3	1	1	5	15	0	1	1	1	1	1	1	0	2	0	1	0	3	3	13	0	18	3	67	0	10	10	24
2	42	2	1	3	1	1	4	13	0	1	0	1	1	1	1	4	4	4	4	4	20	15	41	13	17	11	64	19	11	17	23
1	39	3	2	4	1	1	1	3	0	0	0	1	0	0	1	0	1	0	2	0	3	#NULL!	35	10	20	1	67	6	10	9	14
2	39	5	1	6	1	1	3	8	0	0	1	1	0	1	1	3	3	3	2	4	15	11	39	20	24	8	75	18	12	5	15
1	42	2	2	3	1	1	3	12	0	1	1	0	1	0	1	1	0	1	0	0	2	4	9	3	9	0	55	1	7	10	27
2	41	3	1	1	2	1	3	7	0	1	0	0	1	1	1	4	2	3	2	2	13	#NULL!	29	16	20	6	68	14	11	5	20
1	51	4	4	8	1	2	3	7	1	1	0	0	1	1	1	4	4	4	2	3	17	20	42	19	22	9	75	19	12	10	4
2	44	4	1	3	2	2	1	1	1	1	0	0	0	0	1	3	3	3	2	2	13	11	42	25	18	8	78	19	12	16	16
1	41	4	2	8	1	1	2	8	0	0	1	1	0	0	1	1	2	2	2	2	9	6	27	15	19	6	64	7	11	5	24
1	51	3	3	4	1	1	2	6	1	1	0	1	0	0	1	4	4	4	4	4	20	#NULL!	48	20	24	12	73	20	11	5	20
2	40	2	1	2	1	1	2	7	0	1	0	0	1	0	1	0	0	0	0	0	0	5	16	3	15	2	59	1	11	5	6
2	54	3	1	8	2	2	5	15	1	1	1	1	1	1	1	4	4	4	3	3	18	#NULL!	52	26	24	10	80	21	12	5	4
2	34	1	1	5	1	1	1	3	0	0	0	1	0	0	1	0	0	0	0	0	0	0	16	5	13	0	46	1	11	18	15
1	40	4	2	3	2	2	2	5	0	1	1	0	0	0	1	0	0	0	0	0	0	#NULL!	8	4	8	0	49	2	11	14	10
1	34	1	1	4	1	1	1	4	0	0	0	0	1	0	1	0	0	0	0	0	0	0	28	11	13	3	64	19	10	18	8
2	49	8	4	7	2	2	1	2	0	0	1	0	0	0	1	2	1	3	0	0	6	#NULL!	17	11	10	2	43	8	5	22	23
2	45	1	1	6	1	2	3	9	0	0	1	0	1	1	1	1	1	1	1	1	5	8	18	5	12	5	52	10	6	23	13
2	41	4	1	5	2	1	2	1	0	1	0	0	0	1	1	3	2	2	2	2	11	12	36	11	14	6	56	6	12	8	17
1	32	2	1	4	1	1	1	4	0	0	0	0	1	0	1	1	1	1	1	1	5	8	8	11	16	3	64	10	11	12	15
2	49	2	2	3	1	1	1	4	0	0	0	0	1	0	1	0	0	0	0	0	0	0	11	4	8	2	41	0	6	19	16
2	47	1	1	3	1	1	3	10	0	0	0	1	1	1	1	0	0	3	1	1	5	5	42	18	17	2	63	15	10	6	8
1	38	9	2	5	1	1	1	16	0	0	0	0	0	1	1	0	0	0	0	0	0	12	12	0	6	0	23	0	2	35	4
2	52	3	1	8	2	2	1	16	0	0	0	0	0	1	1	0	0	0	1	0	1	0	22	7	12	3	45	8	12	5	20
1	52	4	1	3	2	1	2	2	0	0	1	0	0	1	1	1	1	1	1	0	4	8	20	16	16	0	50	6	12	11	18
1	54	1	1	3	1	1	5	15	1	1	1	1	1	1	1	3	4	3	3	4	17	#NULL!	45	18	24	11	75	13	12	8	4
2	28	2	2	2	1	1	3	10	1	0	0	1	1	1	1	4	4	1	3	4	16	#NULL!	48	27	20	12	72	15	10	5	14
2	30	3	1	4	1	1	3	11	0	1	1	1	0	0	1	2	2	3	2	3	12	6	29	14	13	6	63	9	9	9	19
2	38	3	1	3	2	2	5	15	0	1	1	1	1	1	1	2	2	2	3	3	12	12	32	14	12	7	51	9	6	11	13
1	36	3	2	3	1	1	2	2	1	0	1	0	0	1	1	3	2	4	2	2	13	15	39	22	15	6	71	12	11	5	10
2	35	6	1	3	2	2	3	7	0	1	0	0	1	1	1	1	1	1	1	1	5	2	6	6	10	3	52	7	8	22	9
2	46	4	1	6	2	2	1	3	0	0	0	1	0	0	1	0	0	0	1	0	1	0	12	4	10	1	51	2	9	20	13
1	52	2	1	5	2	2	1	3	0	0	0	1	0	0	1	0	1	0	1	1	3	0	3	2	10	5	35	3	6	27	9
1	34	2	1	3	1	1	2	2	0	0	1	0	0	1	1	4	4	4	4	4	20	10	33	18	24	12	70	17	11	20	16
1	48	3	2	5	1	2	1	3	0	0	0	1	0	0	1	0	0	0	0	0	0	6	7	6	13	1	58	6	11	14	18
2	43	6	1	1	2	2	2	6	0	1	0	1	0	0	1	0	1	0	0	0	1	#NULL!	21	5	14	0	67	11	12	15	14
1	56	2	2	3	2	2	5	15	0	1	1	1	1	1	1	3	2	3	3	2	13	17	48	21	24	9	75	16	12	8	21
2	25	2	2	8	1	1	1	4	0	0	0	0	1	0	1	1	1	3	2	1	8	0	12	1	7	2	54	8	7	15	7
1	33	3	2	8	1	1	2	3	1	0	0	1	0	1	1	2	2	3	2	2	11	13	41	24	20	6	74	17	9	5	17
1	43	3	3	5	2	2	3	7	0	1	0	0	1	1	1	1	1	1	1	1	5	5	16	4	7	2	46	0	4	20	15
1	51	2	2	7	2	2	5	15	1	1	1	1	1	1	1	4	4	4	4	4	20	20	48	27	15	12	55	21	12	20	16
1	39	1	1	3	1	1	5	15	1	1	1	1	1	1	1	4	4	4	4	4	20	17	54	27	24	12	77	20	12	5	20
2	54	2	1	5	2	1	2	7	0	1	0	0	1	0	1	2	2	2	2	0	8	11	6	6	13	4	48	7	6	16	15
1	30	2	1	7	1	1	0	18	0	0	0	0	0	0	1	1	1	0	0	0	2	4	25	11	15	1	58	7	9	8	16
1	37	3	1	4	1	1	2	6	0	1	0	1	0	0	1	1	1	1	1	0	4	5	25	10	19	6	61	6	10	5	16
2	31	4	2	3	1	1	3	11	0	1	1	1	0	0	1	3	2	3	2	2	12	#NULL!	16	5	7	0	49	3	7	12	8
2	50	2	1	3	2	2	4	13	1	1	0	1	1	1	1	4	1	4	2	2	13	#NULL!	51	27	24	6	65	20	10	20	17
1	57	6	2	4	2	2	1	2	0	0	1	0	0	0	1	2	1	1	1	0	5	4	10	6	9	1	49	6	10	20	14
1	41	4	1	4	1	1	2	4	1	0	0	0	1	1	1	3	4	4	4	3	18	8	51	22	20	10	72	19	12	5	13
2	47	2	2	3	1	1	1	16	0	0	0	0	0	1	1	1	1	0	1	1	4	7	17	14	17	3	63	7	10	17	13
1	25	1	1	4	1	1	2	1	1	1	0	0	0	1	1	4	2	4	2	2	14	#NULL!	33	25	20	8	69	17	11	5	22
1	47	4	4	5	2	1	1	3	0	0	0	1	0	0	1	0	1	0	1	1	3	0	14	5	13	4	59	4	10	11	18
1	31	2	1	3	1	1	4	11	0	1	1	1	0	1	1	2	3	2	2	3	12	16	30	16	16	8	69	17	11	13	8
2	36	7	2	2	2	2	1	3	0	0	0	1	0	0	1	0	0	0	0	0	0	0	16	5	11	3	57	6	6	20	17
1	40	5	3	4	2	2	2	6	0	1	0	1	0	0	1	0	0	0	0	0	0	#NULL!	12	7	11	1	50	5	10	13	14
1	46	3	3	5	2	2	2	1	0	1	0	0	0	1	1	1	1	1	2	3	8	#NULL!	30	13	12	9	63	12	12	12	21
1	42	3	2	7	2	2	1	3	0	0	0	1	0	0	1	0	1	0	1	1	3	0	28	11	18	3	76	9	11	5	12
1	42	4	2	2	1	1	1	16	0	0	0	0	0	1	1	2	2	2	2	2	10	11	23	21	19	8	68	12	11	6	19
1	54	6	4	4	2	2	0	18	0	0	0	0	0	0	1	0	0	0	0	0	0	#NULL!	9	2	11	0	50	2	8	16	15
2	42	3	1	5	2	2	1	16	0	0	0	0	0	1	1	3	2	3	0	0	8	7	31	20	12	12	49	12	9	20	16
1	46	3	2	3	1	1	5	15	0	1	1	1	1	1	1	4	4	3	1	1	13	20	26	16	10	9	45	16	9	10	12
1	30	5	2	4	1	1	0	18	0	0	0	0	0	0	1	1	1	1	0	0	3	#NULL!	6	2	13	0	43	2	9	27	10
1	38	1	1	4	1	1	5	15	1	1	1	1	1	1	1	3	4	2	2	2	13	#NULL!	41	19	24	6	77	16	12	5	15
1	38	2	2	6	1	1	3	9	0	0	1	0	1	1	0	2	2	2	2	2	10	6	31	11	12	3	65	5	8	5	17
1	52	3	1	1	1	1	3	5	0	1	1	0	0	1	1	2	1	1	1	1	6	9	28	16	13	4	63	7	9	13	18
2	54	3	1	1	2	2	1	16	0	0	0	0	0	1	1	1	1	0	1	1	4	#NULL!	24	10	10	0	42	4	5	18	24
1	35	2	2	3	1	1	1	4	1	0	0	0	1	0	1	4	4	4	4	4	20	18	51	27	22	12	72	21	11	11	4
1	25	5	1	3	1	1	4	11	1	1	1	1	0	1	1	4	4	4	4	4	20	12	47	22	22	11	78	21	12	5	8
1	52	4	4	3	1	2	5	15	0	1	1	1	1	1	1	3	3	3	3	4	16	20	43	22	24	10	70	18	12	5	12
2	50	10	1	3	2	1	4	12	0	1	1	0	1	1	1	4	3	3	1	2	13	15	27	20	16	5	59	11	11	20	9
1	42	1	1	4	1	1	5	15	1	1	1	1	1	1	1	4	3	4	3	3	17	11	33	24	19	9	70	21	12	5	20
2	38	2	1	5	2	2	2	3	0	0	0	1	0	1	1	0	1	0	3	1	5	3	31	14	8	1	58	11	9	9	19
1	41	3	1	3	1	1	2	4	0	0	0	0	1	1	1	0	0	0	0	0	0	0	2	2	6	0	24	1	5	15	4
1	42	1	1	5	1	1	2	1	1	1	0	0	0	1	1	4	2	3	2	2	13	11	42	24	15	6	61	20	11	5	15
2	43	1	1	3	1	1	3	7	0	1	0	0	1	1	1	1	1	1	1	1	5	9	15	9	12	3	47	4	12	20	16
1	24	3	1	5	1	1	1	3	1	0	0	1	0	0	1	4	4	4	4	4	20	17	48	27	24	12	80	21	12	5	6
1	43	1	1	3	1	1	1	2	0	0	1	0	0	0	1	0	0	0	0	0	0	0	14	7	9	0	57	7	9	8	7
1	35	3	3	7	1	1	0	18	0	0	0	0	0	0	1	1	1	1	1	1	5	#NULL!	25	8	13	5	56	14	10	22	20
2	27	2	1	3	2	1	3	8	0	0	1	1	0	1	1	2	1	2	1	2	8	10	27	8	18	3	62	7	12	15	20
1	48	2	2	4	2	2	0	18	0	0	0	0	0	0	1	0	0	0	0	0	0	9	12	6	12	0	47	7	12	15	12
1	41	2	1	1	1	1	5	15	1	1	1	1	1	1	1	4	4	4	4	4	20	13	49	27	24	12	71	21	12	11	16
1	51	3	3	5	2	2	1	16	0	0	0	0	0	1	1	1	2	0	1	3	7	1	17	11	11	5	56	9	9	5	16
1	31	4	2	5	1	1	5	15	1	1	1	1	1	1	1	4	2	4	3	3	16	13	47	21	18	7	71	12	10	5	22
2	27	2	1	4	1	1	1	16	0	0	0	0	0	1	1	2	3	2	2	1	10	10	32	16	18	9	59	9	12	12	9
2	42	5	1	3	2	1	2	1	0	1	0	0	0	1	1	0	0	0	0	0	0	0	14	5	7	2	47	1	8	17	16
1	41	2	2	3	1	1	3	7	0	1	0	0	1	1	1	3	3	3	1	3	13	#NULL!	23	10	12	3	47	7	0	10	8
1	31	7	4	5	2	2	0	17	0	0	0	0	0	0	0	1	1	1	1	1	5	8	25	6	24	3	79	15	10	5	16
2	43	3	#NULL!	3	2	2	1	3	0	0	0	1	0	0	1	0	0	0	0	0	0	#NULL!	11	3	6	0	45	8	7	8	10
2	37	#NULL!	#NULL!	3	2	2	0	17	0	0	0	0	0	0	0	1	2	1	1	3	8	3	27	10	11	4	61	11	9	5	21
1	39	2	2	4	1	1	1	2	0	0	1	0	0	0	0	1	0	1	0	0	2	0	21	7	18	0	68	11	12	5	19
2	54	8	10	5	2	2	0	18	0	0	0	0	0	0	1	2	1	2	1	1	7	#NULL!	18	8	14	5	57	13	10	13	14
2	29	3	1	4	1	1	1	1	0	1	0	0	0	0	1	3	4	4	4	4	19	15	39	8	18	12	51	6	10	8	11
2	36	10	10	4	1	1	0	18	0	0	0	0	0	0	1	2	2	2	2	2	10	12	32	6	22	6	66	10	12	20	16
2	40	2	1	2	2	1	2	1	0	1	0	0	0	1	1	2	2	1	3	1	9	#NULL!	26	12	16	3	68	13	12	5	13
1	46	5	4	8	1	1	1	1	0	1	0	0	0	0	1	1	1	1	1	1	5	4	15	8	14	3	49	3	8	16	20
2	48	2	1	3	1	1	4	13	0	1	0	1	1	1	1	3	3	3	3	3	15	13	45	20	23	12	75	19	12	5	20
1	41	1	1	8	1	1	2	1	0	1	0	0	0	1	1	4	4	3	3	3	17	#NULL!	45	20	24	11	73	12	9	8	20
2	44	5	2	3	2	2	2	2	0	0	1	0	0	1	1	0	0	0	0	0	0	#NULL!	13	8	8	0	49	8	7	27	15
2	34	1	1	3	1	1	2	7	1	1	0	0	1	0	1	4	1	4	0	2	11	15	42	16	20	5	65	7	8	5	20
2	24	#NULL!	#NULL!	5	1	1	3	14	0	0	1	1	1	0	1	2	3	1	4	3	13	#NULL!	33	17	18	10	56	16	7	15	18
2	35	3	1	4	2	2	1	16	0	0	0	0	0	1	1	0	0	0	0	0	0	#NULL!	13	13	13	6	60	10	10	5	22
1	40	2	1	5	1	1	0	18	0	0	0	0	0	0	1	2	2	2	2	2	10	#NULL!	19	16	16	6	47	21	7	20	11
2	53	1	1	7	1	1	0	17	0	0	0	0	0	0	0	0	0	0	0	1	1	#NULL!	17	9	7	0	54	6	10	10	27
1	42	4	2	4	1	1	3	5	0	1	1	0	0	1	1	1	1	2	0	0	4	3	16	10	9	5	51	4	10	10	17
1	39	1	1	5	1	1	4	11	0	1	1	1	0	1	1	3	1	2	1	2	9	#NULL!	39	17	19	5	68	17	11	5	28
2	44	1	1	4	1	2	2	4	0	0	0	0	1	1	1	4	3	3	3	3	16	17	26	21	21	7	70	19	12	12	11
2	23	10	1	5	1	1	0	17	0	0	0	0	0	0	0	0	0	0	0	0	0	#NULL!	7	1	6	0	34	1	1	14	8
1	37	2	2	3	1	1	0	17	0	0	0	0	0	0	0	2	2	2	2	2	10	0	33	16	12	6	51	11	1	20	13
1	44	1	1	3	1	1	5	15	0	1	1	1	1	1	1	2	2	2	1	2	9	14	34	15	19	6	63	7	11	20	17
2	34	3	1	3	2	2	0	17	0	0	0	0	0	0	0	0	0	0	0	0	0	0	12	10	12	2	59	6	9	14	8
2	26	2	1	4	2	2	0	17	0	0	0	0	0	0	0	1	1	1	1	1	5	8	20	8	18	3	56	8	11	10	12
1	54	2	1	6	1	1	0	18	0	0	0	0	0	0	1	0	0	0	0	0	0	#NULL!	15	10	9	3	45	7	4	19	17
1	46	4	4	3	1	1	1	1	0	1	0	0	0	0	1	3	3	3	3	3	15	10	22	19	14	9	55	14	2	20	21
1	56	4	3	1	2	2	0	17	0	0	0	0	0	0	0	0	0	0	0	0	0	#NULL!	8	2	6	0	50	1	4	5	17
2	32	1	1	6	1	1	3	5	0	1	1	0	0	1	1	3	2	1	1	2	9	#NULL!	16	8	13	6	48	6	10	23	15
1	30	2	1	3	1	1	0	18	0	0	0	0	0	0	1	0	0	0	0	0	0	#NULL!	18	8	16	2	60	14	10	18	21
2	39	3	1	3	2	1	5	15	0	1	1	1	1	1	1	1	1	1	1	3	7	15	13	10	11	12	56	8	11	15	16
1	53	3	3	6	2	2	2	9	0	0	1	0	1	0	1	2	2	2	2	2	10	7	29	13	13	6	53	8	10	20	15
1	66	2	1	3	2	2	0	17	0	0	0	0	0	0	0	0	0	0	0	0	0	0	0	0	6	0	23	0	0	24	18
1	63	1	1	5	1	1	1	1	0	1	0	0	0	0	0	2	2	1	2	2	9	0	12	4	12	6	48	0	0	20	16
1	65	6	4	4	2	2	0	17	0	0	0	0	0	0	0	0	1	0	0	0	1	7	16	3	15	3	52	3	7	19	17
2	32	2	2	5	1	1	1	1	0	1	0	0	0	0	1	2	1	2	1	1	7	#NULL!	23	9	11	3	55	7	12	20	20
1	62	7	4	3	2	2	0	17	0	0	0	0	0	0	0	0	0	0	0	0	0	0	0	0	6	0	24	0	0	32	16
2	42	1	1	5	1	1	5	15	0	1	1	1	1	1	1	3	2	3	2	2	12	15	40	22	19	6	74	13	11	5	22
1	40	3	2	3	1	1	3	6	0	1	0	1	0	1	1	2	2	2	2	2	10	9	38	15	17	6	62	13	8	7	15
1	41	1	1	4	1	1	5	15	1	1	1	1	1	1	1	4	4	4	4	4	20	#NULL!	43	27	24	12	70	21	11	14	14
1	31	#NULL!	#NULL!	3	1	1	0	17	0	0	0	0	0	0	0	2	2	2	2	2	10	#NULL!	23	15	12	6	47	7	0	20	16
2	53	3	1	1	2	2	1	3	0	0	0	1	0	0	1	1	1	0	1	0	3	2	13	4	15	0	56	6	9	5	11
2	41	2	1	6	2	2	1	2	0	0	1	0	0	0	1	0	0	0	0	0	0	0	20	6	14	0	59	6	12	22	9
2	27	1	1	3	1	1	4	13	0	1	0	1	1	1	1	3	2	3	2	3	13	16	48	23	24	12	69	16	11	8	19
1	48	5	10	5	2	2	0	17	0	0	0	0	0	0	0	2	1	2	1	1	7	#NULL!	26	3	12	5	57	14	10	14	13
1	32	#NULL!	#NULL!	4	1	1	0	17	0	0	0	0	0	0	0	1	1	1	1	1	5	8	24	11	16	8	52	6	6	6	21
1	62	2	2	5	1	2	0	18	0	0	0	0	0	0	1	0	0	0	0	0	0	0	8	1	6	0	37	0	6	5	4
2	29	#NULL!	#NULL!	8	1	1	1	16	0	0	0	0	0	1	1	2	2	2	2	2	10	#NULL!	20	6	9	3	47	4	8	10	16
1	41	#NULL!	#NULL!	3	2	2	0	17	0	0	0	0	0	0	0	0	0	0	0	0	0	0	12	2	6	0	48	1	5	16	19
2	41	2	10	8	2	1	5	15	0	1	1	1	1	1	1	3	3	3	3	3	15	#NULL!	57	9	24	9	69	7	12	20	16
2	43	3	1	4	2	2	1	3	0	0	0	1	0	0	0	0	0	0	0	0	0	#NULL!	22	9	12	3	53	5	10	15	17
2	36	3	1	2	2	2	1	2	0	0	1	0	0	0	1	1	1	2	0	0	4	12	16	2	9	3	56	6	6	8	6
1	58	1	1	4	1	1	0	18	0	0	0	0	0	0	1	1	0	1	0	0	2	8	14	2	9	0	52	2	6	18	19
2	37	3	1	3	2	2	2	5	0	1	1	0	0	0	1	1	2	2	2	2	9	#NULL!	26	11	21	6	63	8	9	19	19
2	66	2	1	5	2	2	0	18	0	0	0	0	0	0	1	0	0	0	0	0	0	0	9	0	7	2	35	1	7	25	16
1	38	3	3	4	2	1	1	1	0	1	0	0	0	0	1	2	1	2	2	3	10	9	24	10	18	6	65	7	12	5	14
2	23	10	1	2	1	1	2	2	0	0	1	0	0	1	1	3	2	2	0	0	7	#NULL!	38	12	18	0	60	8	12	12	14
1	62	4	2	2	2	2	0	17	0	0	0	0	0	0	0	1	1	1	0	0	3	#NULL!	10	9	8	0	41	4	9	11	13
2	65	10	1	5	2	2	0	17	0	0	0	0	0	0	0	0	0	0	0	0	0	#NULL!	12	2	6	0	44	0	0	19	9
2	31	#NULL!	#NULL!	3	1	1	1	3	0	0	0	1	0	0	1	0	0	0	0	0	0	10	9	10	13	6	52	4	12	14	16
2	28	8	2	3	1	1	0	17	0	0	0	0	0	0	0	2	1	1	0	0	4	#NULL!	29	12	13	2	57	15	12	10	10
2	40	4	10	3	2	2	0	17	0	0	0	0	0	0	0	1	0	0	0	0	1	0	15	6	8	0	51	2	7	15	15
1	55	1	1	3	1	1	1	1	0	1	0	0	0	0	0	0	0	0	0	0	0	0	10	0	6	0	35	0	0	20	17
1	70	4	4	3	2	2	0	17	0	0	0	0	0	0	0	0	0	0	0	0	0	0	13	1	6	0	40	1	3	20	15
2	38	3	1	3	2	1	0	18	0	0	0	0	0	0	1	0	1	0	1	1	3	8	30	18	19	0	61	10	12	10	17
2	46	2	10	2	2	2	0	18	0	0	0	0	0	0	1	0	2	0	1	1	4	0	11	3	13	0	49	3	9	17	22
2	50	3	2	6	2	1	1	3	0	0	0	1	0	0	1	1	0	2	1	0	4	8	28	11	17	3	71	7	11	7	22
2	52	2	1	5	2	2	0	18	0	0	0	0	0	0	1	1	1	1	1	1	5	5	17	12	13	2	59	7	11	5	16
1	40	6	5	6	1	1	1	2	0	0	1	0	0	0	1	3	2	3	1	1	10	10	18	6	12	2	60	15	11	15	7
2	53	10	1	4	2	2	0	17	0	0	0	0	0	0	0	0	0	0	0	0	0	3	22	8	12	0	57	7	8	20	18
2	33	3	1	3	2	2	0	18	0	0	0	0	0	0	1	1	0	1	1	1	4	#NULL!	21	9	15	4	61	13	12	9	12
2	54	2	1	4	1	1	3	7	1	1	0	0	1	1	1	4	2	4	2	2	14	17	42	18	17	6	63	11	7	8	20
2	48	4	1	2	2	2	2	2	0	0	1	0	0	1	1	0	0	0	0	0	0	0	6	4	11	0	53	9	8	5	10
2	28	7	1	3	1	1	1	1	0	1	0	0	0	0	1	1	1	0	1	0	3	#NULL!	16	9	12	3	54	2	6	20	17
2	46	2	1	3	1	1	4	12	1	1	1	0	1	1	1	4	3	4	3	3	17	18	48	19	22	11	78	15	12	16	13
2	23	10	10	6	1	1	2	8	0	0	1	1	0	0	1	1	2	3	1	2	9	#NULL!	31	10	15	6	65	11	12	16	14
2	25	#NULL!	#NULL!	1	1	1	0	18	0	0	0	0	0	0	1	0	1	0	2	1	4	#NULL!	36	16	18	3	67	15	10	6	24
2	36	2	1	4	2	1	0	18	0	0	0	0	0	0	1	2	2	2	2	2	10	#NULL!	14	5	18	6	67	4	11	6	13
2	41	2	2	5	1	1	1	3	0	0	0	1	0	0	1	4	3	4	1	2	14	#NULL!	38	9	18	6	50	10	11	23	16
1	42	2	2	3	2	2	0	17	0	0	0	0	0	0	0	0	0	0	0	0	0	#NULL!	8	11	8	0	47	2	5	17	12
1	44	3	1	5	1	1	1	16	1	0	0	0	0	1	1	1	1	2	1	2	7	17	50	27	24	10	75	21	11	5	14
2	49	4	1	5	2	1	0	17	0	0	0	0	0	0	0	0	0	1	1	0	2	4	22	10	7	2	52	2	6	20	16
2	42	1	1	4	1	1	3	7	1	1	0	0	1	1	1	4	4	4	4	4	20	20	55	25	24	12	78	21	12	5	16
2	31	10	10	8	1	1	0	18	1	0	0	0	0	0	1	3	2	2	2	3	12	15	45	21	22	8	69	10	12	5	19
2	41	1	1	3	1	2	0	18	0	0	0	0	0	0	1	0	0	0	0	0	0	#NULL!	9	1	6	0	44	1	4	15	16
2	22	1	1	8	1	1	1	3	0	0	0	1	0	0	1	1	1	1	0	0	3	4	11	3	11	2	59	3	9	14	12
2	32	6	1	6	1	1	1	16	0	0	0	0	0	1	1	2	1	2	1	1	7	#NULL!	30	14	20	3	69	17	12	8	16
1	22	5	1	3	1	1	0	17	0	0	0	0	0	0	0	0	0	0	0	0	0	#NULL!	22	11	13	0	55	9	11	12	19
2	44	2	10	3	1	1	5	15	0	1	1	1	1	1	1	3	3	3	3	3	15	#NULL!	39	18	24	10	70	15	12	6	12
2	40	5	1	5	2	1	2	3	0	0	0	1	0	1	1	1	1	0	1	1	4	5	19	9	13	4	56	6	10	13	16
2	42	2	1	4	2	2	0	17	0	0	0	0	0	0	0	2	2	2	2	2	10	8	22	9	18	6	51	7	0	18	16
2	47	10	10	3	1	1	4	12	1	1	1	0	1	1	1	4	2	3	2	3	14	20	53	27	24	12	75	17	12	5	7
2	38	3	1	5	1	1	3	10	0	0	0	1	1	1	1	1	0	0	1	1	3	7	10	4	13	2	54	1	8	19	14
1	24	2	2	3	1	1	1	16	0	0	0	0	0	1	1	0	0	0	0	0	0	0	23	6	11	0	68	9	11	5	22
2	39	3	1	3	2	2	0	17	0	0	0	0	0	0	0	1	1	0	1	1	4	0	4	4	6	1	47	3	7	16	23
2	36	2	1	2	1	1	0	18	0	0	0	0	0	0	1	2	1	2	1	1	7	7	23	12	12	3	53	8	12	16	17
2	37	3	1	2	2	1	4	11	1	1	1	1	0	1	1	4	3	4	2	3	16	#NULL!	49	27	22	5	72	19	11	10	14
1	41	2	1	7	1	1	0	17	0	0	0	0	0	0	0	1	2	1	2	2	8	0	29	7	13	3	53	7	11	15	16
2	40	2	1	1	2	2	0	17	0	0	0	0	0	0	0	1	1	0	0	1	3	3	21	13	10	2	54	11	10	22	7
2	43	2	1	3	2	2	0	18	0	0	0	0	0	0	1	1	1	3	1	1	7	#NULL!	35	9	14	3	63	7	9	14	13
2	43	4	10	2	2	2	0	17	0	0	0	0	0	0	0	0	0	0	0	0	0	0	11	9	13	1	57	8	5	19	16
2	37	4	1	8	2	2	0	18	0	0	0	0	0	0	1	1	1	1	1	2	6	#NULL!	13	6	11	3	55	4	9	16	15
2	45	#NULL!	#NULL!	3	2	2	0	17	0	0	0	0	0	0	0	0	0	0	0	0	0	#NULL!	14	6	15	1	56	2	0	15	14
2	30	3	1	4	2	2	0	18	0	0	0	0	0	0	1	0	0	0	0	0	0	0	8	3	6	3	42	1	4	12	10
2	49	1	1	3	2	2	3	6	0	1	0	1	0	1	1	2	2	2	2	2	10	15	47	21	20	9	78	16	10	5	4
1	38	3	2	8	2	2	0	17	0	0	0	0	0	0	0	0	0	0	0	0	0	#NULL!	12	0	7	0	37	0	1	20	17
1	43	3	3	8	1	1	2	1	0	1	0	0	0	1	1	4	3	3	4	3	17	#NULL!	28	13	18	9	66	9	10	11	18
2	39	4	1	3	2	2	0	18	0	0	0	0	0	0	1	1	1	0	1	1	4	#NULL!	34	13	22	7	73	12	12	5	13
2	27	3	1	3	1	1	1	1	0	1	0	0	0	0	1	3	3	3	4	2	15	10	40	17	13	10	62	9	9	8	18
2	52	5	1	3	2	2	0	17	0	0	0	0	0	0	0	2	2	2	2	2	10	15	19	9	8	6	47	6	11	22	19
1	28	2	1	1	1	1	0	18	0	0	0	0	0	0	1	4	3	4	4	4	19	16	43	15	21	12	59	13	12	9	11
2	36	1	1	2	1	1	0	18	0	0	0	0	0	0	1	3	3	4	2	2	14	10	27	20	16	6	66	14	11	14	15
2	27	#NULL!	#NULL!	5	1	1	4	11	1	1	1	1	0	1	1	3	4	3	3	4	17	19	40	22	21	11	71	17	12	7	13
2	33	2	1	4	2	1	1	16	0	0	0	0	0	1	1	1	1	1	1	0	4	5	19	11	10	2	48	3	10	20	16
2	21	#NULL!	#NULL!	5	1	1	0	17	0	0	0	0	0	0	0	1	1	1	1	1	5	#NULL!	28	16	12	3	60	7	11	5	15
2	53	10	1	4	2	2	0	18	0	0	0	0	0	0	1	0	0	0	0	0	0	1	14	5	12	0	57	5	11	5	13
2	32	2	2	8	2	1	5	15	1	1	1	1	1	1	1	3	2	4	3	3	15	#NULL!	55	24	20	9	74	17	12	5	24
2	24	8	2	3	1	1	0	17	0	0	0	0	0	0	0	0	1	0	0	0	1	0	6	2	7	2	42	1	3	11	20
1	46	#NULL!	#NULL!	3	2	2	0	17	0	0	0	0	0	0	0	0	0	0	0	0	0	#NULL!	3	0	6	0	38	1	2	23	22
2	39	2	1	5	2	1	3	5	0	1	1	0	0	1	1	4	4	4	4	4	20	20	57	20	24	12	71	21	12	5	4
2	33	2	1	5	1	1	1	3	0	0	0	1	0	0	1	0	0	0	0	0	0	5	11	0	11	0	55	0	7	21	16
2	26	2	1	8	1	1	2	3	1	0	0	1	0	1	1	3	2	0	1	2	8	6	28	21	18	3	72	8	11	5	6
2	42	4	1	3	2	1	0	17	0	0	0	0	0	0	0	0	0	0	0	0	0	#NULL!	16	8	9	0	57	6	11	11	24
2	54	1	1	3	2	1	1	2	0	0	1	0	0	0	1	0	0	0	0	0	0	3	17	5	10	0	52	3	10	19	23
2	38	4	1	2	2	2	1	16	0	0	0	0	0	1	1	4	4	4	4	4	20	#NULL!	41	23	22	12	73	17	12	14	14
2	37	1	1	1	1	1	0	18	0	0	0	0	0	0	1	0	0	0	0	0	0	4	13	6	6	0	46	5	4	17	10
2	38	2	2	3	1	1	0	18	0	0	0	0	0	0	1	2	2	0	3	1	8	#NULL!	21	15	19	11	67	11	7	6	17
1	24	10	1	5	1	1	1	2	0	0	1	0	0	0	1	0	0	0	0	0	0	0	4	2	6	1	49	5	6	6	23
2	43	5	2	3	1	1	4	11	1	1	1	1	0	1	1	4	1	1	4	4	14	6	56	19	24	6	72	19	12	29	19
2	34	4	3	2	2	1	0	18	0	0	0	0	0	0	1	0	0	0	0	0	0	2	11	4	6	0	31	0	2	22	14
1	55	4	4	4	2	2	1	1	1	1	0	0	0	0	1	4	3	4	3	3	17	15	46	22	11	8	63	14	8	15	20
2	59	1	1	3	1	2	1	2	0	0	1	0	0	0	1	1	2	1	1	1	6	#NULL!	19	7	9	3	52	3	9	5	16
1	29	4	1	5	1	1	1	4	1	0	0	0	1	0	1	1	0	1	0	0	2	12	33	19	24	9	75	12	9	5	16
1	58	2	1	3	2	1	0	17	0	0	0	0	0	0	0	0	0	0	0	0	0	0	10	0	6	0	37	0	1	10	12
2	37	2	1	4	2	2	0	17	0	0	0	0	0	0	0	0	0	0	0	0	0	0	12	2	6	0	39	1	5	22	6
1	44	4	4	8	2	2	0	18	0	0	0	0	0	0	1	3	2	2	2	2	11	#NULL!	16	10	11	3	51	10	8	20	5
2	59	7	1	3	2	2	1	16	0	0	0	0	0	1	1	2	2	1	1	1	7	11	15	8	8	3	42	6	6	14	20
2	27	1	1	3	1	1	1	1	0	1	0	0	0	0	1	2	2	2	2	2	10	17	26	15	12	5	54	5	11	9	16
2	40	1	1	3	1	1	2	1	0	1	0	0	0	1	1	2	3	3	2	3	13	#NULL!	38	18	23	8	72	13	10	5	17
1	60	2	2	4	2	2	0	18	0	0	0	0	0	0	1	0	0	0	0	0	0	0	11	0	6	0	38	6	4	20	20
1	46	1	1	6	1	1	2	8	1	0	1	1	0	0	1	3	3	4	4	2	16	15	52	18	21	12	71	14	9	7	10
2	24	10	1	3	1	1	1	3	0	0	0	1	0	0	1	0	0	0	0	0	0	0	14	7	14	2	55	6	8	21	16
2	36	10	1	3	1	1	2	1	0	1	0	0	0	1	1	2	3	2	3	3	13	11	17	9	15	7	53	7	12	5	17
2	43	3	1	4	2	2	0	18	0	0	0	0	0	0	1	0	0	0	0	0	0	0	26	6	8	3	48	7	9	17	16
2	39	5	10	1	2	2	3	7	0	1	0	0	1	1	1	3	3	3	2	2	13	12	45	19	19	10	66	16	12	12	10
1	36	4	3	3	2	1	0	18	0	0	0	0	0	0	1	2	1	2	1	2	8	6	21	7	12	6	58	7	10	16	14
1	46	2	2	3	2	2	0	18	0	0	0	0	0	0	1	3	2	3	2	2	12	11	28	12	17	6	60	19	12	10	12
1	43	2	2	3	1	2	0	17	0	0	0	0	0	0	0	0	0	0	0	0	0	#NULL!	12	0	6	0	41	0	0	20	16
2	23	10	1	6	1	1	0	17	0	0	0	0	0	0	0	2	2	1	2	2	9	#NULL!	26	13	18	5	64	12	12	17	19
2	32	2	1	3	2	2	0	18	0	0	0	0	0	0	1	0	0	0	0	0	0	0	3	1	8	0	32	2	7	24	12
1	38	2	2	3	1	1	3	10	0	0	0	1	1	1	1	1	2	2	2	2	9	#NULL!	37	12	16	5	54	14	12	28	16
2	38	4	2	2	1	1	2	1	0	1	0	0	0	1	1	4	2	2	2	2	12	#NULL!	39	19	13	6	56	19	11	20	16
1	50	2	2	5	2	2	5	15	0	1	1	1	1	1	0	0	0	0	0	0	0	#NULL!	7	10	14	0	55	4	12	19	22
2	27	2	1	2	1	1	5	15	0	1	1	1	1	1	1	3	3	2	3	2	13	12	33	19	15	5	49	17	12	18	20
2	35	1	1	6	1	1	2	1	1	1	0	0	0	1	1	4	4	4	3	3	18	20	49	27	24	12	80	21	11	5	4
2	39	3	1	5	2	1	0	18	1	0	0	0	0	0	1	3	2	3	2	1	11	#NULL!	33	20	17	4	58	10	11	15	20
2	22	10	1	4	1	1	1	16	1	0	0	0	0	1	1	2	2	2	3	2	11	#NULL!	41	19	22	7	70	14	12	7	20
2	36	10	10	5	1	2	2	1	0	1	0	0	0	1	1	4	4	2	4	4	18	#NULL!	45	12	14	12	61	13	10	20	16
2	48	2	1	5	2	2	0	17	0	0	0	0	0	0	0	0	0	0	0	0	0	0	11	5	11	1	44	6	7	22	17
2	43	2	2	3	1	1	1	3	0	0	0	1	0	0	1	1	1	0	0	1	3	0	7	3	9	1	49	2	6	19	13
2	48	4	1	4	2	2	5	15	0	1	1	1	1	1	1	2	1	4	1	1	9	#NULL!	21	10	20	5	65	19	12	7	12
2	34	10	1	3	1	1	2	1	0	1	0	0	0	1	1	3	1	3	3	2	12	#NULL!	23	14	18	4	72	4	10	6	12
2	37	1	1	2	2	1	3	12	0	1	1	0	1	0	1	1	1	1	0	0	3	3	13	5	15	0	57	11	10	22	11
2	35	2	2	3	1	1	1	1	0	1	0	0	0	0	1	4	3	4	2	2	15	#NULL!	20	18	14	6	52	17	12	20	10
1	49	2	2	3	2	2	0	18	0	0	0	0	0	0	1	2	2	2	2	2	10	2	18	12	16	6	52	7	4	20	16
2	44	4	3	3	1	1	0	18	0	0	0	0	0	0	1	0	0	0	0	0	0	3	6	2	12	2	47	4	11	21	14
1	45	1	1	4	1	1	0	17	0	0	0	0	0	0	0	0	0	0	0	0	0	0	10	1	11	0	52	0	4	18	16
1	43	4	4	1	1	1	0	18	0	0	0	0	0	0	1	0	1	0	0	0	1	9	13	1	13	1	47	1	11	29	23
1	57	3	3	3	2	2	0	17	0	0	0	0	0	0	0	0	0	0	0	0	0	#NULL!	9	2	6	0	42	0	2	11	18
2	35	2	2	3	1	1	0	17	0	0	0	0	0	0	0	0	0	0	0	0	0	5	13	7	19	0	53	17	10	11	15
1	47	2	1	4	2	1	2	1	1	1	0	0	0	1	1	4	4	4	4	4	20	17	52	25	24	9	79	21	11	5	5
1	45	2	2	3	2	2	2	6	1	1	0	1	0	0	1	4	4	3	3	3	17	15	45	22	20	7	70	14	10	10	21
2	27	6	3	3	2	1	3	5	1	1	1	0	0	1	1	3	4	4	1	1	13	14	42	24	23	8	77	18	12	11	5
2	19	#NULL!	#NULL!	5	1	1	0	17	0	0	0	0	0	0	0	1	1	1	0	0	3	#NULL!	15	7	12	1	51	6	8	20	16
1	41	#NULL!	#NULL!	4	2	1	1	1	0	1	0	0	0	0	1	2	2	1	1	2	8	8	14	8	11	3	46	17	10	22	13
2	43	9	1	3	2	2	0	18	0	0	0	0	0	0	1	1	1	1	1	1	5	5	23	12	15	2	56	7	10	17	15
1	53	4	4	1	2	2	0	18	0	0	0	0	0	0	1	1	1	2	1	1	6	7	26	7	16	6	62	11	12	19	21
2	42	10	1	3	2	2	0	17	0	0	0	0	0	0	0	0	0	0	0	0	0	0	9	0	6	0	29	1	0	30	19
1	44	4	3	3	1	1	2	1	1	1	0	0	0	1	1	4	3	4	3	3	17	#NULL!	46	24	24	9	71	18	11	17	28
2	43	10	1	1	2	2	1	2	0	0	1	0	0	0	1	1	1	2	1	1	6	#NULL!	31	15	13	8	71	19	11	14	19
1	41	3	3	3	1	1	3	6	0	1	0	1	0	1	1	1	1	1	1	1	5	#NULL!	27	9	17	1	70	11	12	9	17
2	46	1	1	8	1	2	5	15	1	1	1	1	1	1	1	3	3	3	3	3	15	20	56	27	24	9	75	19	10	20	16
2	21	10	10	8	1	1	0	17	0	0	0	0	0	0	0	2	4	0	2	1	9	#NULL!	33	16	10	0	36	9	10	16	22
2	57	2	1	5	1	1	3	5	0	1	1	0	0	1	1	1	1	1	1	1	5	6	17	15	14	3	51	6	11	24	6
2	41	10	1	5	1	1	0	17	0	0	0	0	0	0	0	0	0	0	0	0	0	0	10	4	11	1	55	5	9	8	4
2	55	1	#NULL!	5	2	2	0	17	0	0	0	0	0	0	0	0	0	0	0	0	0	1	11	0	7	0	46	3	6	23	4
2	59	10	10	3	1	2	0	18	0	0	0	0	0	0	1	0	0	0	0	0	0	#NULL!	12	3	11	0	51	1	6	14	20
1	47	2	2	4	2	1	5	15	0	1	1	1	1	1	1	2	2	2	2	2	10	10	25	9	13	6	47	7	12	17	16
1	59	5	2	5	2	2	5	15	0	1	1	1	1	1	1	1	1	1	1	1	5	#NULL!	12	9	18	3	52	7	12	20	16
2	52	7	1	4	2	2	0	17	0	0	0	0	0	0	0	0	0	0	0	0	0	0	6	1	6	0	38	0	3	20	16
1	35	10	1	3	1	1	1	16	0	0	0	0	0	1	1	0	1	0	1	0	2	2	10	10	14	2	52	9	10	14	19
2	40	2	1	4	1	1	1	16	1	0	0	0	0	1	1	3	3	4	4	4	18	12	51	26	24	12	72	21	11	5	22
2	29	4	1	3	2	2	0	17	0	0	0	0	0	0	0	0	0	0	0	0	0	3	14	10	8	0	47	8	9	16	16
1	64	3	3	3	2	2	1	1	0	1	0	0	0	0	1	2	1	2	1	1	7	5	24	14	12	0	57	10	2	5	19
2	52	6	1	3	2	2	0	17	0	0	0	0	0	0	0	0	0	0	0	0	0	0	3	1	6	0	34	0	2	27	18
1	45	1	1	3	1	1	4	12	1	1	1	0	1	1	1	4	4	4	4	4	20	18	40	24	21	9	71	16	11	5	10
2	27	5	2	3	2	1	0	17	0	0	0	0	0	0	0	0	0	0	0	0	0	0	9	8	7	0	43	1	4	28	15
2	40	1	1	1	2	2	0	18	0	0	0	0	0	0	1	0	0	0	0	0	0	0	9	0	7	0	38	0	0	21	16
1	44	5	4	3	2	1	1	1	0	1	0	0	0	0	1	2	2	2	2	2	10	0	15	7	9	2	37	3	5	17	7
2	39	10	2	4	1	1	0	18	0	0	0	0	0	0	1	0	0	0	0	0	0	11	23	5	16	0	67	4	11	8	20
2	42	1	1	1	1	2	0	18	0	0	0	0	0	0	1	2	2	1	1	0	6	#NULL!	18	5	14	2	73	12	10	6	11
1	43	5	3	8	2	2	0	17	0	0	0	0	0	0	0	0	0	0	0	0	0	#NULL!	27	14	13	0	50	10	9	19	19
1	34	3	1	6	1	1	1	1	0	1	0	0	0	0	1	3	2	2	2	1	10	#NULL!	26	8	13	6	50	5	12	21	20
2	28	10	1	3	1	1	1	16	0	0	0	0	0	1	1	4	3	4	3	3	17	10	51	23	22	8	69	18	12	5	11
1	53	2	2	3	1	1	2	1	0	1	0	0	0	1	1	0	1	1	1	1	4	3	11	12	18	8	51	11	11	24	20
1	45	2	2	2	2	1	0	17	0	0	0	0	0	0	0	0	0	0	0	0	0	0	12	0	6	0	39	0	0	20	16
2	35	3	1	3	2	1	2	3	0	0	0	1	0	1	1	3	2	3	3	3	14	10	20	12	16	11	72	12	11	6	15
2	48	2	1	3	1	1	0	18	1	0	0	0	0	0	1	4	4	4	3	4	19	#NULL!	54	24	23	11	76	19	12	6	25
1	32	1	1	3	1	1	3	7	0	1	0	0	1	1	1	0	2	1	2	2	7	13	10	9	10	3	48	6	8	21	14
1	30	10	10	3	1	1	0	18	0	0	0	0	0	0	1	3	2	1	1	2	9	6	27	9	16	1	61	4	8	5	21
2	20	#NULL!	#NULL!	3	1	1	1	16	1	0	0	0	0	1	1	3	2	2	2	1	10	#NULL!	34	18	19	6	65	11	10	12	10
2	38	4	1	4	2	2	0	17	0	0	0	0	0	0	0	3	4	3	3	4	17	16	50	18	19	11	66	14	12	6	14
1	30	2	1	3	1	1	1	1	0	1	0	0	0	0	1	1	1	1	1	1	5	5	23	7	18	3	69	12	12	15	24
1	32	2	1	2	1	1	3	13	0	1	0	1	1	0	1	1	1	1	1	1	5	#NULL!	35	8	14	3	75	8	11	5	14
1	45	3	3	3	1	1	1	1	1	1	0	0	0	0	1	3	4	3	4	4	18	12	49	27	24	12	77	21	12	5	4
1	21	2	1	4	1	1	0	18	0	0	0	0	0	0	1	2	3	2	1	1	9	4	32	16	24	3	68	6	12	5	21
1	36	3	3	5	2	1	0	17	0	0	0	0	0	0	0	1	2	1	2	2	8	#NULL!	13	9	12	4	47	8	0	20	16
2	48	6	1	3	2	1	0	17	0	0	0	0	0	0	0	2	1	1	1	1	6	#NULL!	15	4	14	3	52	5	8	19	15
2	33	#NULL!	#NULL!	3	2	2	0	17	0	0	0	0	0	0	0	0	0	0	0	0	0	#NULL!	9	5	6	0	43	0	4	19	16
1	55	4	4	5	1	1	2	8	0	0	1	1	0	0	1	0	0	0	0	0	0	#NULL!	14	1	12	3	62	2	8	5	13
2	29	8	2	8	1	1	0	18	0	0	0	0	0	0	1	2	2	3	1	3	11	#NULL!	33	13	18	7	59	13	12	6	5
2	47	1	1	3	1	2	1	16	1	0	0	0	0	1	1	4	4	4	4	4	20	#NULL!	56	26	24	11	79	16	10	5	23
2	26	4	2	3	1	1	1	1	0	1	0	0	0	0	1	1	1	2	1	1	6	#NULL!	14	9	12	2	46	6	9	20	15
2	48	4	1	1	2	2	1	3	0	0	0	1	0	0	1	2	1	3	1	1	8	5	29	17	16	3	56	11	11	22	16
2	47	2	1	2	1	2	5	15	1	1	1	1	1	1	1	4	4	4	4	4	20	20	54	25	23	12	74	17	11	11	13
2	48	4	1	3	2	1	0	18	0	0	0	0	0	0	1	1	1	0	0	0	2	#NULL!	13	6	9	0	51	6	9	18	14
1	70	4	3	5	2	2	0	17	0	0	0	0	0	0	0	0	0	0	0	0	0	0	4	1	10	0	41	0	0	21	19
1	28	6	1	4	1	1	2	7	0	1	0	0	1	0	1	2	2	3	2	2	11	#NULL!	8	4	12	6	40	6	4	11	18
1	56	3	2	4	1	1	0	18	0	0	0	0	0	0	1	0	0	0	0	0	0	#NULL!	11	2	9	0	51	0	2	16	19
1	58	7	7	3	2	2	0	18	0	0	0	0	0	0	1	2	1	2	2	1	8	10	18	5	12	6	48	7	11	19	18
2	51	5	3	5	1	1	1	2	0	0	1	0	0	0	1	1	1	1	0	0	3	6	10	3	6	2	39	0	4	22	15
1	31	1	1	3	1	1	0	17	0	0	0	0	0	0	0	0	0	0	0	0	0	5	24	8	15	2	56	6	8	6	24
1	44	1	1	3	1	1	1	1	0	1	0	0	0	0	1	1	0	0	0	0	1	3	15	7	13	1	57	7	8	10	17
1	32	3	3	5	2	2	0	17	0	0	0	0	0	0	0	0	0	0	0	0	0	#NULL!	8	1	7	0	37	2	3	22	19
2	51	5	1	3	2	2	4	12	0	1	1	0	1	1	1	1	1	0	0	0	2	8	24	11	13	1	52	2	9	17	16
2	33	2	1	5	2	2	1	1	0	1	0	0	0	0	1	1	0	1	0	0	2	#NULL!	29	1	10	0	63	3	8	5	14
2	50	4	2	5	1	1	0	17	1	0	0	0	0	0	0	2	1	2	2	2	9	#NULL!	32	20	14	8	61	9	11	5	20
2	38	2	10	3	1	2	5	15	0	1	1	1	1	1	1	3	2	3	2	2	12	10	33	18	18	5	63	14	11	7	15
2	49	4	1	5	2	2	0	18	0	0	0	0	0	0	1	0	0	0	0	0	0	#NULL!	7	2	9	0	46	1	6	20	14
2	39	3	1	1	2	2	1	1	0	1	0	0	0	0	1	0	0	0	0	0	0	#NULL!	8	0	12	1	52	3	10	26	19
2	44	5	1	3	2	2	0	18	0	0	0	0	0	0	1	0	0	0	0	0	0	#NULL!	21	13	16	2	64	14	9	8	14
2	34	10	2	3	1	1	0	17	0	0	0	0	0	0	0	1	0	1	0	0	2	#NULL!	19	8	15	3	51	6	12	22	14
2	59	3	2	3	2	2	0	18	0	0	0	0	0	0	1	0	1	0	1	1	3	2	23	17	13	1	66	7	12	5	13
1	49	9	9	3	1	1	3	13	0	1	0	1	1	0	1	3	3	3	3	3	15	#NULL!	42	9	19	9	59	9	12	13	16
1	45	3	2	5	1	1	1	16	0	0	0	0	0	1	1	1	2	1	2	2	8	4	18	17	13	5	54	10	10	9	17
2	56	3	2	4	1	1	2	1	0	1	0	0	0	1	1	3	2	2	2	2	11	6	24	9	16	6	50	12	11	10	14
2	45	5	2	3	2	2	0	18	0	0	0	0	0	0	1	0	0	0	0	0	0	0	4	4	6	0	41	2	4	15	16
1	23	1	1	8	1	1	0	17	0	0	0	0	0	0	0	0	0	0	0	0	0	#NULL!	23	9	12	0	57	3	8	6	13
1	51	1	1	3	1	1	1	1	0	1	0	0	0	0	1	3	3	3	2	0	11	12	9	6	7	1	44	0	6	11	17
1	48	2	2	3	2	2	0	17	0	0	0	0	0	0	0	0	0	0	0	0	0	#NULL!	14	0	6	0	42	1	1	21	16
2	51	10	1	2	1	1	0	17	0	0	0	0	0	0	0	0	0	0	0	0	0	0	12	0	6	0	40	0	0	10	16
2	42	1	1	4	1	1	2	1	1	1	0	0	0	1	1	4	4	4	4	4	20	20	49	24	21	12	73	16	11	5	28
1	43	4	4	4	2	2	1	1	0	1	0	0	0	0	1	3	2	3	3	2	13	15	39	16	19	6	68	12	12	14	14
1	58	1	1	5	1	1	3	6	0	1	0	1	0	1	1	1	1	0	1	2	5	7	26	8	13	2	46	3	8	5	19
2	50	2	1	4	2	1	3	5	0	1	1	0	0	1	1	2	2	2	2	2	10	4	27	11	12	6	54	6	9	20	16
1	62	3	3	3	2	2	1	1	0	1	0	0	0	0	1	1	2	1	2	2	8	0	13	8	9	3	48	2	0	16	16
2	34	1	1	5	1	1	0	18	0	0	0	0	0	0	1	0	0	0	0	0	0	#NULL!	7	0	6	0	30	0	2	27	19
2	34	2	1	2	1	1	4	12	1	1	1	0	1	1	1	4	3	4	3	2	16	#NULL!	38	22	19	12	59	16	11	5	14
1	60	1	1	4	2	2	5	15	0	1	1	1	1	1	1	2	0	1	1	1	5	4	18	5	14	3	52	3	9	27	25
2	39	3	2	3	2	2	3	8	0	0	1	1	0	1	1	4	3	4	2	2	15	#NULL!	26	6	18	9	65	18	9	21	4
2	34	2	1	3	2	2	1	4	0	0	0	0	1	0	1	2	1	1	1	1	6	#NULL!	11	6	12	3	47	16	0	13	7
1	37	4	2	4	2	1	1	1	0	1	0	0	0	0	1	3	3	2	3	3	14	0	37	17	18	9	61	20	11	10	7
2	39	1	1	4	1	1	1	1	1	1	0	0	0	0	1	4	4	4	4	4	20	20	51	27	24	12	75	20	10	5	28
1	48	4	4	5	2	2	1	3	0	0	0	1	0	0	1	0	0	0	0	0	0	0	12	6	7	0	43	2	9	29	22
1	66	2	1	5	1	2	0	17	0	0	0	0	0	0	0	0	0	0	0	0	0	0	5	0	13	1	48	2	1	12	26
2	41	1	1	3	1	1	2	2	0	0	1	0	0	1	1	0	3	0	3	3	9	11	14	16	13	6	49	21	8	18	18
1	63	3	2	3	2	2	3	5	0	1	1	0	0	1	1	2	2	3	1	1	9	19	23	9	13	6	63	15	10	18	10
2	30	10	1	4	2	2	3	6	1	1	0	1	0	1	1	4	2	3	3	3	15	#NULL!	46	27	18	7	69	13	12	10	20
2	39	2	1	3	2	2	0	17	0	0	0	0	0	0	0	1	2	1	2	0	6	1	18	3	15	0	51	7	4	21	12
1	50	2	1	3	2	2	4	14	1	0	1	1	1	1	1	3	2	3	1	1	10	14	40	25	15	6	67	15	11	17	17
2	50	1	1	3	1	2	5	15	1	1	1	1	1	1	1	4	3	3	2	3	15	#NULL!	41	27	24	10	75	21	12	5	4
2	27	3	1	2	2	2	0	18	1	0	0	0	0	0	1	3	3	2	1	2	11	9	48	20	18	3	64	14	11	6	10
1	33	#NULL!	#NULL!	4	1	1	0	18	0	0	0	0	0	0	1	1	2	2	0	0	5	4	28	16	12	2	46	8	5	12	14
1	32	1	1	3	1	1	0	17	1	0	0	0	0	0	0	4	1	1	1	1	8	8	32	18	24	3	76	17	9	5	22
1	66	2	2	3	2	1	0	17	0	0	0	0	0	0	0	0	0	0	0	0	0	0	9	0	6	0	32	0	0	27	18
1	51	4	4	8	1	1	0	18	0	0	0	0	0	0	1	1	1	1	1	0	4	0	8	2	6	2	46	1	8	13	17
1	66	6	3	3	2	2	0	17	0	0	0	0	0	0	0	0	0	0	0	1	1	0	1	2	6	0	28	1	5	24	9
1	56	6	5	5	2	2	0	17	0	0	0	0	0	0	0	1	1	1	1	1	5	2	9	10	8	2	44	6	9	25	17
2	39	4	4	3	2	1	1	1	0	1	0	0	0	0	1	3	2	2	2	2	11	#NULL!	25	8	11	4	54	9	10	23	6
2	45	5	2	3	2	1	0	17	0	0	0	0	0	0	0	0	1	0	1	1	3	#NULL!	40	8	16	3	60	7	11	6	28
1	55	1	1	3	1	1	2	1	0	1	0	0	0	1	1	1	2	1	2	2	8	#NULL!	18	7	12	6	45	7	12	20	10
1	56	6	2	4	2	2	1	1	1	1	0	0	0	0	1	4	3	4	3	3	17	#NULL!	41	18	24	9	72	14	11	5	16
2	32	10	1	7	1	1	1	3	0	0	0	1	0	0	1	0	0	0	0	0	0	#NULL!	29	9	12	3	56	4	11	13	16
1	56	5	3	4	1	1	0	17	0	0	0	0	0	0	0	2	2	1	1	0	6	9	10	6	10	1	42	5	7	19	13
1	33	2	2	3	2	2	0	17	1	0	0	0	0	0	0	2	2	3	2	2	11	#NULL!	34	20	20	9	69	12	10	7	11
2	35	1	1	1	1	2	3	12	0	1	1	0	1	0	1	0	0	0	0	0	0	#NULL!	23	6	12	1	55	9	12	17	16
1	56	7	7	3	2	1	0	17	0	0	0	0	0	0	0	0	0	0	0	0	0	0	15	1	9	0	47	1	5	16	17
2	36	5	2	4	1	1	0	18	0	0	0	0	0	0	1	0	0	0	0	0	0	5	10	7	11	2	56	3	11	14	15
2	67	5	2	3	1	2	0	17	0	0	0	0	0	0	0	0	0	0	0	0	0	0	11	1	9	0	37	2	8	16	23
1	66	3	2	3	2	2	0	17	0	0	0	0	0	0	0	0	0	0	0	0	0	0	12	0	7	0	42	0	3	21	13
1	24	3	2	4	1	1	1	3	0	0	0	1	0	0	1	2	3	2	3	3	13	12	25	16	18	9	57	13	12	5	12
2	40	#NULL!	#NULL!	3	2	1	1	2	0	0	1	0	0	0	1	0	0	0	0	0	0	#NULL!	13	12	13	3	54	6	8	8	16
2	46	1	1	4	1	1	3	5	1	1	1	0	0	1	1	4	4	4	4	4	20	19	58	27	22	12	78	16	11	5	6
1	38	1	1	6	1	1	3	14	0	0	1	1	1	0	1	0	0	0	0	0	0	4	24	6	17	1	63	2	10	11	13
1	37	#NULL!	#NULL!	5	1	1	1	2	0	0	1	0	0	0	1	1	1	1	1	1	5	#NULL!	38	10	18	5	71	6	11	5	11
1	31	10	10	4	1	1	0	17	1	0	0	0	0	0	0	4	4	4	1	1	14	18	55	24	22	7	72	11	10	5	19
2	37	3	1	4	2	2	1	16	0	0	0	0	0	1	1	0	0	0	0	0	0	0	0	0	6	0	31	0	2	28	20
1	47	6	6	8	2	2	2	5	0	1	1	0	0	0	1	3	3	3	3	3	15	#NULL!	33	15	13	9	70	14	8	6	9
2	47	1	1	3	1	1	3	5	0	1	1	0	0	1	1	1	1	2	1	1	6	4	30	16	15	2	63	0	10	7	17
1	39	3	2	3	1	1	0	18	0	0	0	0	0	0	1	3	4	3	4	2	16	#NULL!	23	14	20	11	59	10	11	21	19
[truncated: 831 more rows]

## Sheet: Description of variables
variable	description
SEX	1=male, 2=female
AGE
HOUSEHOLD INCOME	1=less than 2million yen, 2=2-3.9 million, 3=4-5.9 million, 4=6-7.9 million, 5=8-9.9 million, 6=10-11.9 million, 7=12-14.9 million, 8=15-19.9 million, 9=Don't Know, #NULL!=No answer
PERSONAL INCOME	1=less than 2million yen, 2=2-3.9 million, 3=4-5.9 million, 4=6-7.9 million, 5=8-9.9 million, 6=10-11.9 million, 7=12-14.9 million, 8=15-19.9 million, 9=Don't Know, #NULL!=No answer
LIVING AREA	1=Hokkaido, 2=Tohoku, 3=Kanto, 4=Chubu, 5=Kinki, 6=Chugoku, 7=Shikoku, 8=Kyushu
MARITAL STATUS	0=not married, 1=married
PRESENCE/ABSENCE OF CHILD	0=no child, 1=have child
NUMBER OF PSYCHIATRIC DISORDER
DIAGNOSIS	1=MDD only, 2=PD only, 3=SAD only, 4=OCD only, 5=MDD & PD, 6=MDD & SAD, 7=MDD & OCD, 8=PD & SAD, 9 PD & OCD, 10=SAD & OCD, 11=MDD, PD, & SAD, 12=MDD, PD, & OCD, 13=MDD, SAD, & OCD, 14=PD, SAD, & OCD, 15=MDD, PD, SAD, & OCD, 16=Other disorders, 17=non clinical without clinical history, 18=non-clinical with clinical history
MDD DIAGNOSIS USING PHQ-9	0=Negative, 1=Positive
MDD	0=No, 1=Yes
PD	0=No, 2=Yes
SAD	0=No, 3=Yes
OCD	0=No, 4=Yes
OTHER MENTAL DISORDER	0=No, 5=Yes
CLINICAL HISTORY	0=No, 6=Yes
Odsis1	0, 1, 2, 3, 4
Odsis2	0, 1, 2, 3, 4
Odsis3	0, 1, 2, 3, 4
Odsis4	0, 1, 2, 3, 4
Odsis5	0, 1, 2, 3, 4
Time1ODSIS	Total Score
Time2ODSIS	Total Score
CES-D	Total Score
PHQ-9	Total Score
K6	Total Score
SDS	Total Score
STAI	Total Score
GAD-7	Total Score
EPQR-N	Total Score
SWLS	Total Score
SUP	Total Score
OASIS, Overall Anxiety Severity and Impairment Scale; CES-D, Center of Epidemiologic Studies Depression Scale; PHQ-9, Patient Health Questionnaire; K6, Kessler Psychological Distress scale, SDS, Sheehan Disability Scale; STAI, State-Trait Anxiety Inventory - Trait; GAD-7, Generalized Anxiety Disorder 7-item scale; EPQR-N, The short-form revised Eysenck Personality Questionnaire neuroticism subsca…
